# Supplementary material for: Galectin-8 modulates human osteoclast activity partly through isoform-specific interactions
Source: Life Sci Alliance. 2024 Feb 23;7(5):e202302348. doi: 10.26508/lsa.202302348 (PMC10895193; doi:10.26508/lsa.202302348)
Supplement: Supplemental Data 1. — SAINTexpress scores (complete data). [file LSA-2023-02348_Supplemental_Data_1.xlsx]

## Sheet: Scores_SAINTexpress
bait	baitGene	prey	preyGene	Quant (SPC or Intensities)	User Controls (SPC or Intensities)	CRAP Controls (SPC)	Avg. SPC	FCA	FCB	SP	iRef	intAct	iRef-Evidence	intAct-Evidence
FLAGLGALS8SHORT	FLAGLGALS8SHORT	ITGA4	ITGA4	5|5	0|0|0|0|0	-	5.0	5.51824739356	5.51824739356	1.0	0	0	na	na
FLAGLGALS8SHORT	FLAGLGALS8SHORT	ITGA5	ITGA5	12|13	0|0|0|0|0	-	12.5	12.2870654735	12.2870654735	1.0	0	0	na	na
FLAGLGALS8LONG	FLAGLGALS8LONG	APP	APP	8|6	0|0|0|0|0	-	7.0	6.8149887384	6.8149887384	1.0	0	0	na	na
FLAGLGALS8SHORT	FLAGLGALS8SHORT	NPTN	NPTN	10|10	0|0|0|0|0	-	10.0	10.0364807206	10.0364807206	1.0	0	0	na	na
FLAGLGALS8LONG	FLAGLGALS8LONG	LNPEP	LNPEP	9|8	0|0|1|0|0	-	8.5	7.02617436824	6.44892330676	1.0	0	0	na	na
FLAGLGALS8SHORT	FLAGLGALS8SHORT	LNPEP	LNPEP	16|19	0|0|1|0|0	-	17.5	14.5084790391	13.3165025115	1.0	0	0	na	na
FLAGLGALS8LONG	FLAGLGALS8LONG	CLCN3	CLCN3	9|6	0|0|0|0|0	-	7.5	7.1745190645	7.1745190645	1.0	0	0	na	na
FLAGLGALS8SHORT	FLAGLGALS8SHORT	CLCN3	CLCN3	10|11	0|0|0|0|0	-	10.5	10.4783010949	10.4783010949	1.0	0	0	na	na
FLAGLGALS8LONG	FLAGLGALS8LONG	SLC1A5	SLC1A5	17|16	2|5|3|2|4	-	16.5	3.50519772393	2.99294047793	1.0	0	0	na	na
FLAGLGALS8LONG	FLAGLGALS8LONG	LRRC4B	LRRC4B	7|5	0|0|0|0|0	-	6.0	5.9685909257	5.9685909257	1.0	0	0	na	na
FLAGLGALS8SHORT	FLAGLGALS8SHORT	LRRC4B	LRRC4B	4|7	0|0|0|0|0	-	5.5	5.81271890351	5.81271890351	1.0	0	0	na	na
FLAGLGALS8SHORT	FLAGLGALS8SHORT	NCSTN	NCSTN	5|9	0|0|0|0|0	-	7.0	7.09752872193	7.09752872193	1.0	0	0	na	na
FLAGLGALS8SHORT	FLAGLGALS8SHORT	MFAP3	MFAP3	6|8	0|0|0|0|0	-	7.0	7.26882444778	7.26882444778	1.0	0	0	na	na
FLAGLGALS8LONG	FLAGLGALS8LONG	SUSD5	SUSD5	5|7	0|0|0|0|0	-	6.0	5.97821196035	5.97821196035	1.0	0	0	na	na
FLAGLGALS8SHORT	FLAGLGALS8SHORT	SUSD5	SUSD5	5|6	0|0|0|0|0	-	5.5	5.95248008918	5.95248008918	1.0	0	0	na	na
FLAGLGALS8SHORT	FLAGLGALS8SHORT	CADM1	CADM1	5|13	0|0|0|0|0	-	9.0	8.38443639254	8.38443639254	1.0	0	0	na	na
FLAGLGALS8SHORT	FLAGLGALS8SHORT	ECE1	ECE1	22|22	0|0|0|0|0	-	22.0	20.8802379567	20.8802379567	1.0	0	0	na	na
FLAGLGALS8LONG	FLAGLGALS8LONG	ABCC1	ABCC1	18|18	0|0|0|0|0	-	18.0	16.0950177367	16.0950177367	1.0	0	0	na	na
FLAGLGALS8SHORT	FLAGLGALS8SHORT	ABCC1	ABCC1	14|34	0|0|0|0|0	-	24.0	20.8075642665	20.8075642665	1.0	0	0	na	na
FLAGLGALS8SHORT	FLAGLGALS8SHORT	M6PR	M6PR	5|8	0|0|0|0|0	-	6.5	6.73750317574	6.73750317574	1.0	0	0	na	na
FLAGLGALS8SHORT	FLAGLGALS8SHORT	PTGFRN	PTGFRN	12|16	0|0|0|0|0	-	14.0	13.5300770173	13.5300770173	1.0	0	0	na	na
FLAGLGALS8LONG	FLAGLGALS8LONG	CPD	CPD	14|10	0|0|0|0|0	-	12.0	10.9303926022	10.9303926022	1.0	0	0	na	na
FLAGLGALS8SHORT	FLAGLGALS8SHORT	CPD	CPD	17|17	0|0|0|0|0	-	17.0	16.362005934	16.362005934	1.0	0	0	na	na
FLAGLGALS8LONG	FLAGLGALS8LONG	ITGB1	ITGB1	9|6	0|0|0|0|0	-	7.5	7.1745190645	7.1745190645	1.0	0	0	na	na
FLAGLGALS8SHORT	FLAGLGALS8SHORT	ITGB1	ITGB1	15|18	0|0|0|0|0	-	16.5	15.8518096638	15.8518096638	1.0	0	0	na	na
FLAGLGALS8LONG	FLAGLGALS8LONG	LAMP2	LAMP2	5|5	0|0|0|0|0	-	5.0	5.1933814565	5.1933814565	1.0	0	0	na	na
FLAGLGALS8SHORT	FLAGLGALS8SHORT	LAMP2	LAMP2	7|8	0|0|0|0|0	-	7.5	7.76386943876	7.76386943876	1.0	0	0	na	na
FLAGLGALS8SHORT	FLAGLGALS8SHORT	SLC12A9	SLC12A9	8|10	0|0|0|0|0	-	9.0	9.08740439851	9.08740439851	1.0	0	0	na	na
FLAGLGALS8LONG	FLAGLGALS8LONG	ABCC4	ABCC4	10|5	0|0|0|0|0	-	7.5	6.97161227169	6.97161227169	1.0	0	0	na	na
FLAGLGALS8SHORT	FLAGLGALS8SHORT	ATG9A	ATG9A	9|8	0|0|0|0|0	-	8.5	8.66956678741	8.66956678741	1.0	0	0	na	na
FLAGLGALS8LONG	FLAGLGALS8LONG	LGALS8	LGALS8	79|64	0|0|0|0|5	-	71.5	29.5549080785	22.02807753	1.0	0	0	na	na
FLAGLGALS8SHORT	FLAGLGALS8SHORT	LGALS8	LGALS8	102|115	0|0|0|0|5	-	108.5	48.195752448	35.9216062768	1.0	0	0	na	na
FLAGLGALS8SHORT	FLAGLGALS8SHORT	TPBG	TPBG	4|4	0|0|0|0|0	-	4.0	4.61460036236	4.61460036236	0.99	0	0	na	na
FLAGLGALS8SHORT	FLAGLGALS8SHORT	SLC1A5	SLC1A5	14|19	2|5|3|2|4	-	16.5	3.72213438849	3.17817354483	0.99	0	0	na	na
FLAGLGALS8LONG	FLAGLGALS8LONG	ECE1	ECE1	10|4	0|0|0|0|0	-	7.0	6.37992000141	6.37992000141	0.99	0	0	na	na
FLAGLGALS8SHORT	FLAGLGALS8SHORT	LAMP1	LAMP1	4|4	0|0|0|0|0	-	4.0	4.61460036236	4.61460036236	0.99	0	0	na	na
FLAGLGALS8LONG	FLAGLGALS8LONG	ATG9A	ATG9A	4|4	0|0|0|0|0	-	4.0	4.35477817166	4.35477817166	0.99	0	0	na	na
FLAGLGALS8SHORT	FLAGLGALS8SHORT	APP	APP	3|8	0|0|0|0|0	-	5.5	5.52360655948	5.52360655948	0.97	0	0	na	na
FLAGLGALS8LONG	FLAGLGALS8LONG	NPTN	NPTN	8|3	0|0|0|0|0	-	5.5	5.19262842252	5.19262842252	0.97	0	0	na	na
FLAGLGALS8SHORT	FLAGLGALS8SHORT	CD320	CD320	3|4	0|0|0|0|0	-	3.5	4.13750935076	4.13750935076	0.97	0	0	na	na
FLAGLGALS8LONG	FLAGLGALS8LONG	CADM1	CADM1	9|3	0|0|0|0|0	-	6.0	5.46656979816	5.46656979816	0.97	0	0	na	na
FLAGLGALS8SHORT	FLAGLGALS8SHORT	PTPRA	PTPRA	3|5	0|0|0|0|0	-	4.0	4.52402421266	4.52402421266	0.97	0	0	na	na
FLAGLGALS8LONG	FLAGLGALS8LONG	MFAP3	MFAP3	5|3	0|0|0|0|0	-	4.0	4.26654469831	4.26654469831	0.96	0	0	na	na
FLAGLGALS8LONG	FLAGLGALS8LONG	LGALS3BP	LGALS3BP	5|3	0|0|0|0|0	-	4.0	4.26654469831	4.26654469831	0.96	0	0	na	na
FLAGLGALS8SHORT	FLAGLGALS8SHORT	BSG	BSG	10|14	0|0|3|2|0	-	12.0	6.29969967682	4.81688933972	0.96	0	0	na	na
FLAGLGALS8LONG	FLAGLGALS8LONG	PTPRA	PTPRA	4|3	0|0|0|0|0	-	3.5	3.9093999845	3.9093999845	0.96	0	0	na	na
FLAGLGALS8SHORT	FLAGLGALS8SHORT	NELFCD	NELFCD	4|3	0|0|0|0|1	-	3.5	3.41972696627	3.06472707654	0.96	0	0	na	na
FLAGLGALS8LONG	FLAGLGALS8LONG	SLC12A9	SLC12A9	5|3	0|0|0|0|0	-	4.0	4.26654469831	4.26654469831	0.96	0	0	na	na
FLAGLGALS8SHORT	FLAGLGALS8SHORT	SLC17A5	SLC17A5	3|3	0|0|0|0|0	-	3.0	3.7109530014	3.7109530014	0.95	0	0	na	na
FLAGLGALS8SHORT	FLAGLGALS8SHORT	LGALS3BP	LGALS3BP	3|3	0|0|0|0|0	-	3.0	3.7109530014	3.7109530014	0.95	0	0	na	na
FLAGLGALS8LONG	FLAGLGALS8LONG	SLC39A14	SLC39A14	3|3	0|0|0|0|0	-	3.0	3.51616450339	3.51616450339	0.93	0	0	na	na
FLAGLGALS8SHORT	FLAGLGALS8SHORT	SLC12A7	SLC12A7	2|10	0|0|0|0|0	-	6.0	5.30385134087	5.30385134087	0.87	0	0	na	na
FLAGLGALS8SHORT	FLAGLGALS8SHORT	ABCC4	ABCC4	2|14	0|0|0|0|0	-	8.0	6.18512553709	6.18512553709	0.87	0	0	na	na
FLAGLGALS8SHORT	FLAGLGALS8SHORT	SLC7A1	SLC7A1	4|5	0|0|1|1|0	-	4.5	3.7336792069	3.18206753152	0.86	0	0	na	na
FLAGLGALS8SHORT	FLAGLGALS8SHORT	ATP1B1	ATP1B1	2|4	0|0|0|0|0	-	3.0	3.5976979794	3.5976979794	0.86	0	0	na	na
FLAGLGALS8SHORT	FLAGLGALS8SHORT	SLC39A14	SLC39A14	3|2	0|0|0|0|0	-	2.5	3.22852299504	3.22852299504	0.84	0	0	na	na
FLAGLGALS8SHORT	FLAGLGALS8SHORT	ITFG3	ITFG3	2|3	0|0|0|0|0	-	2.5	3.22679346025	3.22679346025	0.84	0	0	na	na
FLAGLGALS8SHORT	FLAGLGALS8SHORT	SLC38A9	SLC38A9	3|2	0|0|0|0|0	-	2.5	3.22852299504	3.22852299504	0.84	0	0	na	na
FLAGLGALS8SHORT	FLAGLGALS8SHORT	GLMP	GLMP	3|2	0|0|0|0|0	-	2.5	3.22852299504	3.22852299504	0.84	0	0	na	na
FLAGLGALS8SHORT	FLAGLGALS8SHORT	SLC2A13	SLC2A13	3|2	0|0|0|0|0	-	2.5	3.22852299504	3.22852299504	0.84	0	0	na	na
FLAGLGALS8LONG	FLAGLGALS8LONG	SLC38A9	SLC38A9	2|3	0|0|0|0|0	-	2.5	3.07301438184	3.07301438184	0.81	0	0	na	na
FLAGLGALS8LONG	FLAGLGALS8LONG	CD320	CD320	3|2	0|0|0|0|0	-	2.5	3.06364930904	3.06364930904	0.81	0	0	na	na
FLAGLGALS8LONG	FLAGLGALS8LONG	UBE3A	UBE3A	2|3	0|0|0|0|0	-	2.5	3.07301438184	3.07301438184	0.81	0	0	na	na
FLAGLGALS8LONG	FLAGLGALS8LONG	SLC12A7	SLC12A7	3|2	0|0|0|0|0	-	2.5	3.06364930904	3.06364930904	0.81	0	0	na	na
FLAGLGALS8LONG	FLAGLGALS8LONG	SLC12A2	SLC12A2	2|3	0|0|0|0|0	-	2.5	3.07301438184	3.07301438184	0.81	0	0	na	na
FLAGLGALS8LONG	FLAGLGALS8LONG	BSG	BSG	9|8	0|0|3|2|0	-	8.5	4.36833654032	3.34012648108	0.77	0	0	na	na
FLAGLGALS8SHORT	FLAGLGALS8SHORT	CLCN7	CLCN7	2|2	0|0|0|0|0	-	2.0	2.80730499221	2.80730499221	0.74	0	0	na	na
FLAGLGALS8SHORT	FLAGLGALS8SHORT	SLC39A10	SLC39A10	2|2	0|0|0|0|0	-	2.0	2.80730499221	2.80730499221	0.74	0	0	na	na
FLAGLGALS8SHORT	FLAGLGALS8SHORT	PODXL2	PODXL2	2|2	0|0|0|0|0	-	2.0	2.80730499221	2.80730499221	0.74	0	0	na	na
FLAGLGALS8SHORT	FLAGLGALS8SHORT	SLITRK5	SLITRK5	2|2	0|0|0|0|0	-	2.0	2.80730499221	2.80730499221	0.74	0	0	na	na
FLAGLGALS8SHORT	FLAGLGALS8SHORT	DAPK3	DAPK3	2|2	0|0|0|0|0	-	2.0	2.80730499221	2.80730499221	0.74	0	0	na	na
FLAGLGALS8LONG	FLAGLGALS8LONG	KIAA0368	KIAA0368	4|7	0|1|1|0|1	-	5.5	3.51930120355	2.84191661375	0.73	0	0	na	na
FLAGLGALS8LONG	FLAGLGALS8LONG	ATP1B3	ATP1B3	4|4	0|0|1|1|0	-	4.0	3.22242642579	2.74634695002	0.72	0	0	na	na
FLAGLGALS8SHORT	FLAGLGALS8SHORT	WDR75	WDR75	3|2	0|1|0|0|0	-	2.5	2.71049588511	2.44857465863	0.7	0	0	na	na
FLAGLGALS8LONG	FLAGLGALS8LONG	TECR	TECR	2|4	0|1|0|0|0	-	3.0	2.87385856969	2.59615124483	0.7	0	0	na	na
FLAGLGALS8LONG	FLAGLGALS8LONG	VAPB	VAPB	2|2	0|0|0|0|0	-	2.0	2.67753069531	2.67753069531	0.68	0	0	na	na
FLAGLGALS8LONG	FLAGLGALS8LONG	SLC39A10	SLC39A10	2|2	0|0|0|0|0	-	2.0	2.67753069531	2.67753069531	0.68	0	0	na	na
FLAGLGALS8LONG	FLAGLGALS8LONG	PODXL2	PODXL2	2|2	0|0|0|0|0	-	2.0	2.67753069531	2.67753069531	0.68	0	0	na	na
FLAGLGALS8LONG	FLAGLGALS8LONG	DHCR7	DHCR7	2|2	0|0|0|0|0	-	2.0	2.67753069531	2.67753069531	0.68	0	0	na	na
FLAGLGALS8LONG	FLAGLGALS8LONG	ERP44	ERP44	8|7	0|2|1|2|3	-	7.5	2.8412209157	2.17652373366	0.68	0	0	na	na
FLAGLGALS8LONG	FLAGLGALS8LONG	NDUFAF7	NDUFAF7	3|2	0|0|1|0|0	-	2.5	2.65230277919	2.43439691543	0.65	0	0	na	na
FLAGLGALS8LONG	FLAGLGALS8LONG	SNX27	SNX27	2|3	0|0|0|1|0	-	2.5	2.56875085915	2.31544976555	0.65	0	0	na	na
FLAGLGALS8LONG	FLAGLGALS8LONG	NELFCD	NELFCD	3|2	0|0|0|0|1	-	2.5	2.53133673778	2.26856012677	0.65	0	0	na	na
FLAGLGALS8SHORT	FLAGLGALS8SHORT	KIAA0368	KIAA0368	7|3	0|1|1|0|1	-	5.0	3.35113761666	2.70612065206	0.61	0	0	na	na
FLAGLGALS8SHORT	FLAGLGALS8SHORT	ATP1B3	ATP1B3	2|5	0|0|1|1|0	-	3.5	2.91090215481	2.4808471004	0.55	0	0	na	na
FLAGLGALS8SHORT	FLAGLGALS8SHORT	ATP6V0A1	ATP6V0A1	3|11	2|2|0|0|1	-	7.0	2.93623789433	2.1601419514	0.54	0	0	na	na
FLAGLGALS8LONG	FLAGLGALS8LONG	HADHB	HADHB	7|4	0|0|1|2|2	-	5.5	2.77502191808	2.08968492562	0.54	0	0	na	na
FLAGLGALS8LONG	FLAGLGALS8LONG	PGRMC1	PGRMC1	2|5	0|1|1|0|0	-	3.5	2.77859938915	2.37193379675	0.52	0	0	na	na
FLAGLGALS8LONG	FLAGLGALS8LONG	SLC7A1	SLC7A1	2|5	0|0|1|1|0	-	3.5	2.7679324606	2.35899966876	0.52	0	0	na	na
FLAGLGALS8SHORT	FLAGLGALS8SHORT	ITGA2	ITGA2	1|4	0|0|0|0|0	-	2.5	2.96106026185	2.96106026185	0.5	0	0	na	na
FLAGLGALS8LONG	FLAGLGALS8LONG	ITGA5	ITGA5	5|1	0|0|0|0|0	-	3.0	3.07174158623	3.07174158623	0.5	0	0	na	na
FLAGLGALS8SHORT	FLAGLGALS8SHORT	KRT34	KRT34	6|0	0|0|0|0|0	-	3.0	2.54076281119	2.54076281119	0.5	0	0	na	na
FLAGLGALS8LONG	FLAGLGALS8LONG	UROD	UROD	0|4	0|0|0|0|1	-	2.0	1.74712765619	1.56575933895	0.5	0	0	na	na
FLAGLGALS8SHORT	FLAGLGALS8SHORT	SLC12A2	SLC12A2	1|5	0|0|0|0|0	-	3.0	3.23767445197	3.23767445197	0.5	0	0	na	na
FLAGLGALS8SHORT	FLAGLGALS8SHORT	LMF2	LMF2	0|4	0|1|0|0|0	-	2.0	1.7991243272	1.62527095485	0.5	0	0	na	na
FLAGLGALS8SHORT	FLAGLGALS8SHORT	ENPP4	ENPP4	1|5	0|0|0|0|0	-	3.0	3.23767445197	3.23767445197	0.5	0	0	na	na
FLAGLGALS8SHORT	FLAGLGALS8SHORT	ITGA6	ITGA6	0|6	1|1|0|0|0	-	3.0	1.70864835954	1.40514681557	0.49	0	0	na	na
FLAGLGALS8SHORT	FLAGLGALS8SHORT	ERP44	ERP44	5|8	0|2|1|2|3	-	6.5	2.63100534618	2.01548761933	0.49	0	0	na	na
FLAGLGALS8LONG	FLAGLGALS8LONG	MRC2	MRC2	3|0	0|0|0|0|0	-	1.5	1.85230009354	1.85230009354	0.47	0	0	na	na
FLAGLGALS8SHORT	FLAGLGALS8SHORT	MRC2	MRC2	1|3	0|0|0|0|0	-	2.0	2.65578988094	2.65578988094	0.47	0	0	na	na
FLAGLGALS8LONG	FLAGLGALS8LONG	ADCY9	ADCY9	3|0	0|0|0|0|0	-	1.5	1.85230009354	1.85230009354	0.47	0	0	na	na
FLAGLGALS8SHORT	FLAGLGALS8SHORT	ADCY9	ADCY9	0|3	0|0|0|0|0	-	1.5	1.92204155736	1.92204155736	0.47	0	0	na	na
FLAGLGALS8SHORT	FLAGLGALS8SHORT	SLC30A1	SLC30A1	1|3	0|0|0|0|0	-	2.0	2.65578988094	2.65578988094	0.47	0	0	na	na
FLAGLGALS8SHORT	FLAGLGALS8SHORT	NDUFAF7	NDUFAF7	2|2	0|0|1|0|0	-	2.0	2.43037700526	2.23070394955	0.46	0	0	na	na
FLAGLGALS8SHORT	FLAGLGALS8SHORT	COMMD4	COMMD4	2|2	0|0|1|0|0	-	2.0	2.43037700526	2.23070394955	0.46	0	0	na	na
FLAGLGALS8SHORT	FLAGLGALS8SHORT	CWC22	CWC22	2|2	0|0|0|0|1	-	2.0	2.31953253917	2.07874320021	0.46	0	0	na	na
FLAGLGALS8SHORT	FLAGLGALS8SHORT	TECR	TECR	2|2	0|1|0|0|0	-	2.0	2.35686369318	2.1291147294	0.46	0	0	na	na
FLAGLGALS8SHORT	FLAGLGALS8SHORT	SURF4	SURF4	3|1	0|1|0|0|0	-	2.0	2.23318626636	2.01738852652	0.46	0	0	na	na
FLAGLGALS8LONG	FLAGLGALS8LONG	NDRG1	NDRG1	3|1	0|1|0|0|0	-	2.0	2.12531071177	1.91993722593	0.45	0	0	na	na
FLAGLGALS8LONG	FLAGLGALS8LONG	NCAPD2	NCAPD2	1|3	0|1|0|0|0	-	2.0	2.144285477	1.93707841753	0.45	0	0	na	na
FLAGLGALS8LONG	FLAGLGALS8LONG	ANK3	ANK3	5|4	0|1|1|0|2	-	4.5	2.68997292148	2.08632747364	0.45	0	0	na	na
FLAGLGALS8LONG	FLAGLGALS8LONG	CPT1A	CPT1A	3|1	0|1|0|0|0	-	2.0	2.12531071177	1.91993722593	0.45	0	0	na	na
FLAGLGALS8LONG	FLAGLGALS8LONG	SUPT6H	SUPT6H	15|12	0|0|8|4|0	-	13.5	4.04947078979	2.79978581916	0.45	0	0	na	na
FLAGLGALS8LONG	FLAGLGALS8LONG	PPP6R3	PPP6R3	3|1	0|0|1|0|0	-	2.0	2.19160161781	2.0115456878	0.45	0	0	na	na
FLAGLGALS8LONG	FLAGLGALS8LONG	SLC12A5	SLC12A5	1|3	1|0|0|0|0	-	2.0	1.98276948741	1.72545649433	0.45	0	0	na	na
FLAGLGALS8SHORT	FLAGLGALS8SHORT	USO1	USO1	10|7	0|2|2|0|5	-	8.5	3.12534117675	2.19522405604	0.44	0	0	na	na
FLAGLGALS8SHORT	FLAGLGALS8SHORT	ACTN1	ACTN1	3|3	0|0|1|1|0	-	3.0	2.74601197701	2.34031770513	0.44	0	0	na	na
FLAGLGALS8SHORT	FLAGLGALS8SHORT	SLC3A2	SLC3A2	18|23	0|3|12|8|3	-	20.5	3.44104448836	2.49565269834	0.41	0	0	na	na
FLAGLGALS8LONG	FLAGLGALS8LONG	PTPN1	PTPN1	6|6	0|2|3|2|0	-	6.0	2.69270013215	1.9668184162	0.4	0	0	na	na
FLAGLGALS8LONG	FLAGLGALS8LONG	SURF4	SURF4	2|2	0|1|0|0|0	-	2.0	2.24791210812	2.03069137754	0.4	0	0	na	na
FLAGLGALS8LONG	FLAGLGALS8LONG	NEFM	NEFM	2|2	0|1|0|0|0	-	2.0	2.24791210812	2.03069137754	0.4	0	0	na	na
FLAGLGALS8SHORT	FLAGLGALS8SHORT	GLMN	GLMN	8|4	3|3|2|0|1	-	6.0	2.0837021817	1.57518008576	0.39	0	0	na	na
FLAGLGALS8SHORT	FLAGLGALS8SHORT	HADHA	HADHA	8|6	0|2|4|3|1	-	7.0	2.5948807039	1.99049804598	0.38	0	0	na	na
FLAGLGALS8SHORT	FLAGLGALS8SHORT	USP24	USP24	5|1	0|2|0|0|1	-	3.0	2.03736818756	1.6324479918	0.38	0	0	na	na
FLAGLGALS8SHORT	FLAGLGALS8SHORT	CD47	CD47	2|1	0|0|0|0|0	-	1.5	2.31294760067	2.31294760067	0.37	0	0	na	na
FLAGLGALS8SHORT	FLAGLGALS8SHORT	NPC1	NPC1	2|1	0|0|0|0|0	-	1.5	2.31294760067	2.31294760067	0.37	0	0	na	na
FLAGLGALS8SHORT	FLAGLGALS8SHORT	SLC38A1	SLC38A1	1|2	0|0|0|0|0	-	1.5	2.3105328193	2.3105328193	0.37	0	0	na	na
FLAGLGALS8SHORT	FLAGLGALS8SHORT	SLC38A2	SLC38A2	1|2	0|0|0|0|0	-	1.5	2.3105328193	2.3105328193	0.37	0	0	na	na
FLAGLGALS8SHORT	FLAGLGALS8SHORT	SLC1A3	SLC1A3	2|1	0|0|0|0|0	-	1.5	2.31294760067	2.31294760067	0.37	0	0	na	na
FLAGLGALS8SHORT	FLAGLGALS8SHORT	NOL11	NOL11	2|0	0|0|0|0|0	-	1.0	1.67883646839	1.67883646839	0.37	0	0	na	na
FLAGLGALS8SHORT	FLAGLGALS8SHORT	SLC46A3	SLC46A3	1|2	0|0|0|0|0	-	1.5	2.3105328193	2.3105328193	0.37	0	0	na	na
FLAGLGALS8SHORT	FLAGLGALS8SHORT	PVR	PVR	1|2	0|0|0|0|0	-	1.5	2.3105328193	2.3105328193	0.37	0	0	na	na
FLAGLGALS8SHORT	FLAGLGALS8SHORT	PM20D2	PM20D2	1|2	0|0|0|0|0	-	1.5	2.3105328193	2.3105328193	0.37	0	0	na	na
FLAGLGALS8LONG	FLAGLGALS8LONG	SLC7A5	SLC7A5	3|3	0|0|1|1|0	-	3.0	2.60187338287	2.21747406619	0.37	0	0	na	na
FLAGLGALS8SHORT	FLAGLGALS8SHORT	SLC7A2	SLC7A2	1|2	0|0|0|0|0	-	1.5	2.3105328193	2.3105328193	0.37	0	0	na	na
FLAGLGALS8SHORT	FLAGLGALS8SHORT	DNAAF5	DNAAF5	2|0	0|0|0|0|0	-	1.0	1.67883646839	1.67883646839	0.37	0	0	na	na
FLAGLGALS8SHORT	FLAGLGALS8SHORT	AMPD2	AMPD2	2|0	0|0|0|0|0	-	1.0	1.67883646839	1.67883646839	0.37	0	0	na	na
FLAGLGALS8SHORT	FLAGLGALS8SHORT	TMEM9	TMEM9	1|2	0|0|0|0|0	-	1.5	2.3105328193	2.3105328193	0.37	0	0	na	na
FLAGLGALS8SHORT	FLAGLGALS8SHORT	CD276	CD276	0|2	0|0|0|0|0	-	1.0	1.67217298711	1.67217298711	0.37	0	0	na	na
FLAGLGALS8SHORT	FLAGLGALS8SHORT	CIRH1A	CIRH1A	2|1	0|0|0|0|0	-	1.5	2.31294760067	2.31294760067	0.37	0	0	na	na
FLAGLGALS8SHORT	FLAGLGALS8SHORT	SEZ6L2	SEZ6L2	1|2	0|0|0|0|0	-	1.5	2.3105328193	2.3105328193	0.37	0	0	na	na
FLAGLGALS8SHORT	FLAGLGALS8SHORT	TMX3	TMX3	2|0	0|0|0|0|0	-	1.0	1.67883646839	1.67883646839	0.37	0	0	na	na
FLAGLGALS8SHORT	FLAGLGALS8SHORT	SEC23IP	SEC23IP	2|0	0|0|0|0|0	-	1.0	1.67883646839	1.67883646839	0.37	0	0	na	na
FLAGLGALS8SHORT	FLAGLGALS8SHORT	PANX1	PANX1	0|2	0|0|0|0|0	-	1.0	1.67217298711	1.67217298711	0.37	0	0	na	na
FLAGLGALS8SHORT	FLAGLGALS8SHORT	AQR	AQR	2|1	0|0|0|0|0	-	1.5	2.31294760067	2.31294760067	0.37	0	0	na	na
FLAGLGALS8SHORT	FLAGLGALS8SHORT	TSPAN3	TSPAN3	0|2	0|0|0|0|0	-	1.0	1.67217298711	1.67217298711	0.37	0	0	na	na
FLAGLGALS8LONG	FLAGLGALS8LONG	GLMN	GLMN	8|4	3|3|2|0|1	-	6.0	1.95526492087	1.47808760427	0.36	0	0	na	na
FLAGLGALS8LONG	FLAGLGALS8LONG	SUCLG2	SUCLG2	6|5	1|2|0|0|3	-	5.5	2.4310369189	1.76549820513	0.35	0	0	na	na
FLAGLGALS8LONG	FLAGLGALS8LONG	UFSP2	UFSP2	2|0	0|0|0|0|0	-	1.0	1.61885054622	1.61885054622	0.34	0	0	na	na
FLAGLGALS8LONG	FLAGLGALS8LONG	ATG3	ATG3	2|1	0|0|0|0|0	-	1.5	2.21244748134	2.21244748134	0.34	0	0	na	na
FLAGLGALS8LONG	FLAGLGALS8LONG	SLC38A1	SLC38A1	2|1	0|0|0|0|0	-	1.5	2.21244748134	2.21244748134	0.34	0	0	na	na
FLAGLGALS8LONG	FLAGLGALS8LONG	SLC38A2	SLC38A2	2|1	0|0|0|0|0	-	1.5	2.21244748134	2.21244748134	0.34	0	0	na	na
FLAGLGALS8LONG	FLAGLGALS8LONG	LDLR	LDLR	1|2	0|0|0|0|0	-	1.5	2.22539752851	2.22539752851	0.34	0	0	na	na
FLAGLGALS8SHORT	FLAGLGALS8SHORT	DDX18	DDX18	6|3	1|2|0|1|2	-	4.5	2.13505669773	1.73278208186	0.34	0	0	na	na
FLAGLGALS8LONG	FLAGLGALS8LONG	NCSTN	NCSTN	2|0	0|0|0|0|0	-	1.0	1.61885054622	1.61885054622	0.34	0	0	na	na
FLAGLGALS8LONG	FLAGLGALS8LONG	SLC7A2	SLC7A2	2|1	0|0|0|0|0	-	1.5	2.21244748134	2.21244748134	0.34	0	0	na	na
FLAGLGALS8LONG	FLAGLGALS8LONG	NRP2	NRP2	2|1	0|0|0|0|0	-	1.5	2.21244748134	2.21244748134	0.34	0	0	na	na
FLAGLGALS8LONG	FLAGLGALS8LONG	AMPD2	AMPD2	2|0	0|0|0|0|0	-	1.0	1.61885054622	1.61885054622	0.34	0	0	na	na
FLAGLGALS8LONG	FLAGLGALS8LONG	DHX36	DHX36	0|2	0|0|0|0|0	-	1.0	1.65397028253	1.65397028253	0.34	0	0	na	na
FLAGLGALS8LONG	FLAGLGALS8LONG	M6PR	M6PR	2|1	0|0|0|0|0	-	1.5	2.21244748134	2.21244748134	0.34	0	0	na	na
FLAGLGALS8LONG	FLAGLGALS8LONG	SLC6A6	SLC6A6	0|2	0|0|0|0|0	-	1.0	1.65397028253	1.65397028253	0.34	0	0	na	na
FLAGLGALS8LONG	FLAGLGALS8LONG	NCR3LG1	NCR3LG1	2|1	0|0|0|0|0	-	1.5	2.21244748134	2.21244748134	0.34	0	0	na	na
FLAGLGALS8LONG	FLAGLGALS8LONG	ATP5J	ATP5J	2|0	0|0|0|0|0	-	1.0	1.61885054622	1.61885054622	0.34	0	0	na	na
FLAGLGALS8LONG	FLAGLGALS8LONG	SEC23IP	SEC23IP	2|0	0|0|0|0|0	-	1.0	1.61885054622	1.61885054622	0.34	0	0	na	na
FLAGLGALS8LONG	FLAGLGALS8LONG	SLC4A7	SLC4A7	2|0	0|0|0|0|0	-	1.0	1.61885054622	1.61885054622	0.34	0	0	na	na
FLAGLGALS8LONG	FLAGLGALS8LONG	ATP1B1	ATP1B1	2|1	0|0|0|0|0	-	1.5	2.21244748134	2.21244748134	0.34	0	0	na	na
FLAGLGALS8LONG	FLAGLGALS8LONG	SLC30A1	SLC30A1	2|0	0|0|0|0|0	-	1.0	1.61885054622	1.61885054622	0.34	0	0	na	na
FLAGLGALS8LONG	FLAGLGALS8LONG	GLUD1	GLUD1	2|1	0|0|0|0|0	-	1.5	2.21244748134	2.21244748134	0.34	0	0	na	na
FLAGLGALS8LONG	FLAGLGALS8LONG	APLP2	APLP2	2|1	0|0|0|0|0	-	1.5	2.21244748134	2.21244748134	0.34	0	0	na	na
FLAGLGALS8SHORT	FLAGLGALS8SHORT	MAPK6	MAPK6	5|0	1|1|1|0|1	-	2.5	1.27669152795	1.09574678288	0.33	0	0	na	na
FLAGLGALS8LONG	FLAGLGALS8LONG	USO1	USO1	8|8	0|2|2|0|5	-	8.0	2.80960079229	1.97344958464	0.32	0	0	na	na
FLAGLGALS8LONG	FLAGLGALS8LONG	PDAP1	PDAP1	2|5	0|1|0|1|2	-	3.5	2.06889813961	1.59399095326	0.32	0	0	na	na
FLAGLGALS8LONG	FLAGLGALS8LONG	HACD3	HACD3	7|4	1|3|2|1|1	-	5.5	2.11847631366	1.84977380796	0.3	0	0	na	na
FLAGLGALS8SHORT	FLAGLGALS8SHORT	SLC7A5	SLC7A5	2|3	0|0|1|1|0	-	2.5	2.3877460819	2.03498181276	0.29	0	0	na	na
FLAGLGALS8SHORT	FLAGLGALS8SHORT	CALM1	CALM1	3|2	0|0|1|1|0	-	2.5	2.38902589418	2.03607254629	0.29	0	0	na	na
FLAGLGALS8LONG	FLAGLGALS8LONG	HADHA	HADHA	8|3	0|2|4|3|1	-	5.5	1.85331274146	1.42165124775	0.28	0	0	na	na
FLAGLGALS8SHORT	FLAGLGALS8SHORT	TMX1	TMX1	3|6	3|2|1|0|0	-	4.5	2.03184370172	1.46271187946	0.28	0	0	na	na
FLAGLGALS8LONG	FLAGLGALS8LONG	APPL1	APPL1	4|2	0|1|1|0|1	-	3.0	2.18842312005	1.76720197081	0.27	0	0	na	na
FLAGLGALS8SHORT	FLAGLGALS8SHORT	SAAL1	SAAL1	4|3	1|1|1|0|1	-	3.5	2.24371458634	1.92571422765	0.25	0	0	na	na
FLAGLGALS8LONG	FLAGLGALS8LONG	EFTUD1	EFTUD1	3|2	0|0|1|0|1	-	2.5	2.24380797466	1.90411094452	0.25	0	0	na	na
FLAGLGALS8LONG	FLAGLGALS8LONG	NCAPH	NCAPH	4|6	0|1|3|2|1	-	5.0	2.27099130088	1.8454314753	0.25	0	0	na	na
FLAGLGALS8LONG	FLAGLGALS8LONG	ATP6V0A1	ATP6V0A1	5|3	2|2|0|0|1	-	4.0	1.96721800691	1.4472499495	0.24	0	0	na	na
FLAGLGALS8LONG	FLAGLGALS8LONG	NCBP1	NCBP1	13|10	0|6|4|2|6	-	11.5	2.38962746671	1.74694556796	0.23	0	0	na	na
FLAGLGALS8SHORT	FLAGLGALS8SHORT	NDRG1	NDRG1	1|2	0|1|0|0|0	-	1.5	1.93980024572	1.75235304749	0.23	0	0	na	na
FLAGLGALS8SHORT	FLAGLGALS8SHORT	SRRM1	SRRM1	1|2	0|0|1|0|0	-	1.5	2.00030486517	1.8359653475	0.23	0	0	na	na
FLAGLGALS8SHORT	FLAGLGALS8SHORT	IDI1	IDI1	2|1	0|0|0|0|1	-	1.5	1.91107030979	1.71268319997	0.23	0	0	na	na
FLAGLGALS8SHORT	FLAGLGALS8SHORT	CDH2	CDH2	0|2	0|0|0|1|0	-	1.0	1.39777926933	1.25994612125	0.23	0	0	na	na
FLAGLGALS8SHORT	FLAGLGALS8SHORT	STEAP3	STEAP3	1|2	0|0|0|1|0	-	1.5	1.93138802075	1.74093642592	0.23	0	0	na	na
FLAGLGALS8SHORT	FLAGLGALS8SHORT	UROD	UROD	2|0	0|0|0|0|1	-	1.0	1.38713671196	1.24313884762	0.23	0	0	na	na
FLAGLGALS8SHORT	FLAGLGALS8SHORT	ACSM3	ACSM3	2|0	0|0|1|0|0	-	1.0	1.4534243909	1.33401506109	0.23	0	0	na	na
FLAGLGALS8SHORT	FLAGLGALS8SHORT	IRF3	IRF3	2|1	0|1|0|0|0	-	1.5	1.9418275675	1.75418446467	0.23	0	0	na	na
FLAGLGALS8SHORT	FLAGLGALS8SHORT	NEFM	NEFM	2|1	0|1|0|0|0	-	1.5	1.9418275675	1.75418446467	0.23	0	0	na	na
FLAGLGALS8LONG	FLAGLGALS8LONG	ZC3H15	ZC3H15	4|7	1|2|3|2|1	-	5.5	2.00024412887	1.7861156829	0.22	0	0	na	na
FLAGLGALS8LONG	FLAGLGALS8LONG	SLC3A2	SLC3A2	19|19	0|3|12|8|3	-	19.0	3.00466853393	2.17916657564	0.22	0	0	na	na
FLAGLGALS8LONG	FLAGLGALS8LONG	SDF4	SDF4	5|2	0|1|1|2|1	-	3.5	1.90725747251	1.60002891063	0.22	0	0	na	na
FLAGLGALS8SHORT	FLAGLGALS8SHORT	TNPO2	TNPO2	3|1	0|1|0|0|1	-	2.0	1.8980841757	1.59375018064	0.22	0	0	na	na
FLAGLGALS8LONG	FLAGLGALS8LONG	AGK	AGK	6|1	1|1|3|1|1	-	3.5	1.40738540302	1.26965593305	0.21	0	0	na	na
FLAGLGALS8LONG	FLAGLGALS8LONG	KIF5C	KIF5C	3|4	0|1|0|1|2	-	3.5	2.16633546203	1.66906193306	0.21	0	0	na	na
FLAGLGALS8SHORT	FLAGLGALS8SHORT	SUPT6H	SUPT6H	6|11	0|0|8|4|0	-	8.5	2.76945747735	1.91479039468	0.21	0	0	na	na
FLAGLGALS8LONG	FLAGLGALS8LONG	ATP5H	ATP5H	4|3	0|0|2|1|1	-	3.5	2.2771744286	1.7813498701	0.21	0	0	na	na
FLAGLGALS8LONG	FLAGLGALS8LONG	MGEA5	MGEA5	9|6	0|3|5|2|3	-	7.5	2.12749193119	1.66870244952	0.21	0	0	na	na
FLAGLGALS8LONG	FLAGLGALS8LONG	RAB18	RAB18	3|2	0|0|2|0|0	-	2.5	2.33834109552	2.01958758408	0.21	0	0	na	na
FLAGLGALS8LONG	FLAGLGALS8LONG	ANP32E	ANP32E	1|2	0|0|1|0|0	-	1.5	1.92660042136	1.76831625703	0.2	0	0	na	na
FLAGLGALS8LONG	FLAGLGALS8LONG	WDR75	WDR75	2|1	0|1|0|0|0	-	1.5	1.85745302214	1.67796321868	0.2	0	0	na	na
FLAGLGALS8LONG	FLAGLGALS8LONG	ACADS	ACADS	1|2	0|0|0|0|1	-	1.5	1.83873216281	1.64785443442	0.2	0	0	na	na
FLAGLGALS8LONG	FLAGLGALS8LONG	NDRG3	NDRG3	2|0	0|0|1|0|0	-	1.0	1.40149258931	1.28634983275	0.2	0	0	na	na
FLAGLGALS8LONG	FLAGLGALS8LONG	GMFB	GMFB	2|0	0|1|0|0|0	-	1.0	1.35910066333	1.22776775314	0.2	0	0	na	na
FLAGLGALS8LONG	FLAGLGALS8LONG	CHTF8	CHTF8	1|2	0|0|0|0|1	-	1.5	1.83873216281	1.64785443442	0.2	0	0	na	na
FLAGLGALS8LONG	FLAGLGALS8LONG	TBCE	TBCE	2|0	0|0|1|0|0	-	1.0	1.40149258931	1.28634983275	0.2	0	0	na	na
FLAGLGALS8LONG	FLAGLGALS8LONG	IDI1	IDI1	2|0	0|0|0|0|1	-	1.0	1.33757341238	1.19872068566	0.2	0	0	na	na
FLAGLGALS8LONG	FLAGLGALS8LONG	MSH6	MSH6	2|0	0|0|1|0|0	-	1.0	1.40149258931	1.28634983275	0.2	0	0	na	na
FLAGLGALS8LONG	FLAGLGALS8LONG	UBE3C	UBE3C	1|2	0|1|0|0|0	-	1.5	1.86832519174	1.68778478643	0.2	0	0	na	na
FLAGLGALS8LONG	FLAGLGALS8LONG	UPF3B	UPF3B	0|2	0|0|1|0|0	-	1.0	1.43189690939	1.31425621794	0.2	0	0	na	na
FLAGLGALS8LONG	FLAGLGALS8LONG	USP22	USP22	2|1	0|1|0|0|0	-	1.5	1.85745302214	1.67796321868	0.2	0	0	na	na
FLAGLGALS8LONG	FLAGLGALS8LONG	ZW10	ZW10	0|2	0|1|0|0|0	-	1.0	1.38858532269	1.2544032445	0.2	0	0	na	na
FLAGLGALS8LONG	FLAGLGALS8LONG	RBM33	RBM33	1|2	0|1|0|0|0	-	1.5	1.86832519174	1.68778478643	0.2	0	0	na	na
FLAGLGALS8LONG	FLAGLGALS8LONG	CTR9	CTR9	1|2	0|0|0|0|1	-	1.5	1.83873216281	1.64785443442	0.2	0	0	na	na
FLAGLGALS8LONG	FLAGLGALS8LONG	STEAP3	STEAP3	0|2	0|0|0|1|0	-	1.0	1.38256352114	1.24623077768	0.2	0	0	na	na
FLAGLGALS8LONG	FLAGLGALS8LONG	DIAPH2	DIAPH2	1|2	0|0|1|0|0	-	1.5	1.92660042136	1.76831625703	0.2	0	0	na	na
FLAGLGALS8LONG	FLAGLGALS8LONG	ACSM3	ACSM3	1|2	0|0|1|0|0	-	1.5	1.92660042136	1.76831625703	0.2	0	0	na	na
FLAGLGALS8LONG	FLAGLGALS8LONG	MPC2	MPC2	2|0	0|1|0|0|0	-	1.0	1.35910066333	1.22776775314	0.2	0	0	na	na
FLAGLGALS8LONG	FLAGLGALS8LONG	GCFC2	GCFC2	2|1	0|1|0|0|0	-	1.5	1.85745302214	1.67796321868	0.2	0	0	na	na
FLAGLGALS8LONG	FLAGLGALS8LONG	LMF2	LMF2	2|0	0|1|0|0|0	-	1.0	1.35910066333	1.22776775314	0.2	0	0	na	na
FLAGLGALS8SHORT	FLAGLGALS8SHORT	GAA	GAA	8|1	2|5|1|0|2	-	4.5	1.27524929972	0.931548230118	0.2	0	0	na	na
FLAGLGALS8LONG	FLAGLGALS8LONG	ARMC6	ARMC6	0|2	0|0|1|0|0	-	1.0	1.43189690939	1.31425621794	0.2	0	0	na	na
FLAGLGALS8LONG	FLAGLGALS8LONG	NUDCD2	NUDCD2	3|1	1|0|0|1|0	-	2.0	1.70533920209	1.40061127966	0.19	0	0	na	na
FLAGLGALS8LONG	FLAGLGALS8LONG	CAPN2	CAPN2	3|0	0|1|0|0|1	-	1.5	1.32174214187	1.10981736444	0.19	0	0	na	na
FLAGLGALS8SHORT	FLAGLGALS8SHORT	XPO7	XPO7	14|7	7|7|0|0|4	-	10.5	1.92494000942	1.25129088135	0.18	0	0	na	na
FLAGLGALS8SHORT	FLAGLGALS8SHORT	ASMTL	ASMTL	4|1	1|2|0|0|1	-	2.5	1.5774718184	1.20217284615	0.18	0	0	na	na
FLAGLGALS8LONG	FLAGLGALS8LONG	DDX18	DDX18	3|5	1|2|0|1|2	-	4.0	1.87122332869	1.51865861855	0.17	0	0	na	na
FLAGLGALS8SHORT	FLAGLGALS8SHORT	RAP1GDS1	RAP1GDS1	4|2	2|2|0|0|0	-	3.0	1.83851948233	1.38622719119	0.17	0	0	na	na
FLAGLGALS8LONG	FLAGLGALS8LONG	GPX4	GPX4	4|2	1|1|0|1|1	-	3.0	1.80621737146	1.57851081676	0.17	0	0	na	na
FLAGLGALS8SHORT	FLAGLGALS8SHORT	MTIF2	MTIF2	3|3	0|0|1|2|1	-	3.0	2.11090286251	1.63960445833	0.15	0	0	na	na
FLAGLGALS8SHORT	FLAGLGALS8SHORT	GPX4	GPX4	3|3	1|1|0|1|1	-	3.0	1.96777526203	1.71970139649	0.15	0	0	na	na
FLAGLGALS8LONG	FLAGLGALS8LONG	PSMD9	PSMD9	4|1	0|1|1|0|2	-	2.5	1.59306744352	1.23557391535	0.15	0	0	na	na
FLAGLGALS8SHORT	FLAGLGALS8SHORT	HDAC6	HDAC6	2|2	0|1|0|0|1	-	2.0	2.00320311284	1.68201461442	0.15	0	0	na	na
FLAGLGALS8LONG	FLAGLGALS8LONG	PPIP5K2	PPIP5K2	6|3	0|2|2|2|2	-	4.5	1.834291377	1.53590619622	0.15	0	0	na	na
FLAGLGALS8LONG	FLAGLGALS8LONG	SNRNP70	SNRNP70	2|3	0|0|3|0|0	-	2.5	2.09723277369	1.73083526539	0.14	0	0	na	na
FLAGLGALS8LONG	FLAGLGALS8LONG	GLB1	GLB1	3|0	0|0|2|0|0	-	1.5	1.41377455219	1.22105433538	0.14	0	0	na	na
FLAGLGALS8SHORT	FLAGLGALS8SHORT	SDF4	SDF4	2|4	0|1|1|2|1	-	3.0	1.84581368682	1.54848273247	0.13	0	0	na	na
FLAGLGALS8LONG	FLAGLGALS8LONG	WDR43	WDR43	3|2	0|1|0|1|1	-	2.5	1.91751931877	1.53474711507	0.13	0	0	na	na
FLAGLGALS8LONG	FLAGLGALS8LONG	DAD1	DAD1	2|2	0|2|0|0|0	-	2.0	1.93709832473	1.63556958903	0.13	0	0	na	na
FLAGLGALS8LONG	FLAGLGALS8LONG	TPT1	TPT1	4|3	0|1|2|1|1	-	3.5	2.04906385342	1.7813498701	0.13	0	0	na	na
FLAGLGALS8SHORT	FLAGLGALS8SHORT	NCAPH	NCAPH	5|3	0|1|3|2|1	-	4.0	2.0034991741	1.62806455277	0.13	0	0	na	na
FLAGLGALS8LONG	FLAGLGALS8LONG	CTNNBL1	CTNNBL1	3|4	0|1|2|1|1	-	3.5	2.05291279278	1.7846959384	0.13	0	0	na	na
FLAGLGALS8LONG	FLAGLGALS8LONG	THOC3	THOC3	3|3	0|0|1|1|2	-	3.0	1.98431894392	1.5377087567	0.12	0	0	na	na
FLAGLGALS8SHORT	FLAGLGALS8SHORT	WDR43	WDR43	3|1	0|1|0|1|1	-	2.0	1.66487172396	1.3325326375	0.12	0	0	na	na
FLAGLGALS8LONG	FLAGLGALS8LONG	STK11IP	STK11IP	2|2	0|1|0|0|1	-	2.0	1.91060032254	1.60425952028	0.12	0	0	na	na
FLAGLGALS8LONG	FLAGLGALS8LONG	ACTN1	ACTN1	2|2	0|0|1|1|0	-	2.0	1.981305437	1.68858848116	0.12	0	0	na	na
FLAGLGALS8LONG	FLAGLGALS8LONG	SNX4	SNX4	4|3	1|3|1|0|0	-	3.5	1.93861490562	1.45097618437	0.12	0	0	na	na
FLAGLGALS8LONG	FLAGLGALS8LONG	HDAC6	HDAC6	2|2	0|1|0|0|1	-	2.0	1.91060032254	1.60425952028	0.12	0	0	na	na
FLAGLGALS8LONG	FLAGLGALS8LONG	HIP1	HIP1	3|3	0|0|3|0|1	-	3.0	2.09850094079	1.65393904761	0.12	0	0	na	na
FLAGLGALS8LONG	FLAGLGALS8LONG	DBN1	DBN1	5|4	0|1|1|1|4	-	4.5	1.99381847459	1.55944105806	0.11	0	0	na	na
FLAGLGALS8LONG	FLAGLGALS8LONG	TOMM70A	TOMM70A	8|6	4|6|0|0|1	-	7.0	1.94181808262	1.31496143584	0.11	0	0	na	na
FLAGLGALS8LONG	FLAGLGALS8LONG	ALDH1L1	ALDH1L1	5|5	0|2|2|1|3	-	5.0	2.06119870709	1.62015894232	0.11	0	0	na	na
FLAGLGALS8SHORT	FLAGLGALS8SHORT	THOC3	THOC3	2|3	0|0|1|1|2	-	2.5	1.82101474067	1.41115939118	0.1	0	0	na	na
FLAGLGALS8SHORT	FLAGLGALS8SHORT	KIF5C	KIF5C	2|3	0|1|0|1|2	-	2.5	1.78472686635	1.37505004454	0.1	0	0	na	na
FLAGLGALS8SHORT	FLAGLGALS8SHORT	PPM1F	PPM1F	2|3	0|2|1|1|0	-	2.5	1.86128754177	1.45172846738	0.1	0	0	na	na
FLAGLGALS8LONG	FLAGLGALS8LONG	AP1M1	AP1M1	3|1	0|1|1|0|1	-	2.0	1.62640568885	1.31335997702	0.1	0	0	na	na
FLAGLGALS8LONG	FLAGLGALS8LONG	GNB1	GNB1	4|1	0|2|1|1|1	-	2.5	1.4479019344	1.21596037844	0.1	0	0	na	na
FLAGLGALS8LONG	FLAGLGALS8LONG	KDM3B	KDM3B	3|1	0|0|2|0|1	-	2.0	1.66494452215	1.35559095119	0.09	0	0	na	na
FLAGLGALS8LONG	FLAGLGALS8LONG	SRP54	SRP54	4|2	0|1|3|0|1	-	3.0	1.8247791677	1.39346520272	0.09	0	0	na	na
FLAGLGALS8SHORT	FLAGLGALS8SHORT	ANO6	ANO6	2|2	1|1|0|0|1	-	2.0	1.66156442536	1.30617352094	0.09	0	0	na	na
FLAGLGALS8LONG	FLAGLGALS8LONG	COPA	COPA	12|15	0|1|9|5|7	-	13.5	2.43240830607	1.65333879607	0.09	0	0	na	na
FLAGLGALS8SHORT	FLAGLGALS8SHORT	TRPV1	TRPV1	1|3	0|4|0|0|0	-	2.0	1.50514386201	1.1678286701	0.09	0	0	na	na
FLAGLGALS8SHORT	FLAGLGALS8SHORT	HADHB	HADHB	3|3	0|0|1|2|2	-	3.0	1.88537632859	1.41975184675	0.09	0	0	na	na
FLAGLGALS8LONG	FLAGLGALS8LONG	USP9X	USP9X	4|3	0|5|0|0|1	-	3.5	1.80499060912	1.32830933883	0.09	0	0	na	na
FLAGLGALS8LONG	FLAGLGALS8LONG	USP24	USP24	3|1	0|2|0|0|1	-	2.0	1.58961062565	1.27368076591	0.09	0	0	na	na
FLAGLGALS8SHORT	FLAGLGALS8SHORT	DYNLT1	DYNLT1	2|2	0|1|1|0|1	-	2.0	1.80360287896	1.45645078095	0.09	0	0	na	na
FLAGLGALS8LONG	FLAGLGALS8LONG	CUL5	CUL5	4|2	0|3|1|1|0	-	3.0	1.76972068105	1.34039074942	0.09	0	0	na	na
FLAGLGALS8SHORT	FLAGLGALS8SHORT	ALDH1L1	ALDH1L1	4|5	0|2|2|1|3	-	4.5	2.00257904143	1.57408227092	0.09	0	0	na	na
FLAGLGALS8LONG	FLAGLGALS8LONG	SLC25A24	SLC25A24	7|3	1|5|2|1|2	-	5.0	1.54642184873	1.28678425622	0.09	0	0	na	na
FLAGLGALS8LONG	FLAGLGALS8LONG	PEX19	PEX19	3|2	1|2|1|0|0	-	2.5	1.67827470867	1.28952733796	0.08	0	0	na	na
FLAGLGALS8LONG	FLAGLGALS8LONG	PPM1F	PPM1F	3|2	0|2|1|1|0	-	2.5	1.76718230078	1.37833021257	0.08	0	0	na	na
FLAGLGALS8SHORT	FLAGLGALS8SHORT	VPS13C	VPS13C	2|1	0|1|0|0|1	-	1.5	1.65044547933	1.38581724377	0.08	0	0	na	na
FLAGLGALS8SHORT	FLAGLGALS8SHORT	DBN1	DBN1	4|4	0|1|1|1|4	-	4.0	1.93592033346	1.51415672571	0.08	0	0	na	na
FLAGLGALS8SHORT	FLAGLGALS8SHORT	PRKDC	PRKDC	8|0	1|9|0|0|2	-	4.0	0.838909790749	0.56982058967	0.08	0	0	na	na
FLAGLGALS8SHORT	FLAGLGALS8SHORT	MMS19	MMS19	6|2	0|3|2|0|4	-	4.0	1.55929252066	1.09655592902	0.08	0	0	na	na
FLAGLGALS8SHORT	FLAGLGALS8SHORT	CLCC1	CLCC1	2|0	0|1|1|0|0	-	1.0	1.24708430824	1.0645656332	0.08	0	0	na	na
FLAGLGALS8LONG	FLAGLGALS8LONG	MAPK6	MAPK6	3|2	1|1|1|0|1	-	2.5	1.6608335161	1.42544455127	0.08	0	0	na	na
FLAGLGALS8SHORT	FLAGLGALS8SHORT	AP1S1	AP1S1	2|1	1|1|0|0|0	-	1.5	1.56357768414	1.28584456334	0.08	0	0	na	na
FLAGLGALS8SHORT	FLAGLGALS8SHORT	DAD1	DAD1	2|1	0|2|0|0|0	-	1.5	1.67333540949	1.4128640106	0.08	0	0	na	na
FLAGLGALS8SHORT	FLAGLGALS8SHORT	QRICH1	QRICH1	2|1	0|2|0|0|0	-	1.5	1.67333540949	1.4128640106	0.08	0	0	na	na
FLAGLGALS8SHORT	FLAGLGALS8SHORT	NUDCD2	NUDCD2	2|1	1|0|0|1|0	-	1.5	1.55811320021	1.27969316633	0.08	0	0	na	na
FLAGLGALS8LONG	FLAGLGALS8LONG	DHX15	DHX15	7|9	0|4|5|2|4	-	8.0	2.03173840543	1.54316351964	0.08	0	0	na	na
FLAGLGALS8LONG	FLAGLGALS8LONG	SAAL1	SAAL1	3|2	1|1|1|0|1	-	2.5	1.6608335161	1.42544455127	0.08	0	0	na	na
FLAGLGALS8SHORT	FLAGLGALS8SHORT	PTPRB	PTPRB	2|0	0|0|0|1|1	-	1.0	1.19354558389	1.00070123534	0.08	0	0	na	na
FLAGLGALS8SHORT	FLAGLGALS8SHORT	EFTUD1	EFTUD1	1|2	0|0|1|0|1	-	1.5	1.69222761573	1.43603604235	0.08	0	0	na	na
FLAGLGALS8LONG	FLAGLGALS8LONG	RAP1GDS1	RAP1GDS1	2|3	2|2|0|0|0	-	2.5	1.56903935778	1.18304159554	0.08	0	0	na	na
FLAGLGALS8SHORT	FLAGLGALS8SHORT	MGEA5	MGEA5	7|7	0|3|5|2|3	-	7.0	2.17227512155	1.7038282323	0.08	0	0	na	na
FLAGLGALS8LONG	FLAGLGALS8LONG	ASMTL	ASMTL	3|2	1|2|0|0|1	-	2.5	1.62901645981	1.24145441527	0.08	0	0	na	na
FLAGLGALS8LONG	FLAGLGALS8LONG	OSGEP	OSGEP	2|2	0|2|0|0|1	-	2.0	1.68130944469	1.34715474764	0.07	0	0	na	na
FLAGLGALS8LONG	FLAGLGALS8LONG	NCLN	NCLN	2|2	1|2|0|0|0	-	2.0	1.6029421267	1.26459164011	0.07	0	0	na	na
FLAGLGALS8SHORT	FLAGLGALS8SHORT	NAA15	NAA15	4|1	0|1|2|1|2	-	2.5	1.40059105913	1.16565138471	0.07	0	0	na	na
FLAGLGALS8SHORT	FLAGLGALS8SHORT	USP9X	USP9X	4|1	0|5|0|0|1	-	2.5	1.36974595767	1.00800876093	0.07	0	0	na	na
FLAGLGALS8LONG	FLAGLGALS8LONG	IMPDH1	IMPDH1	4|1	0|1|3|1|1	-	2.5	1.36433873523	1.14736383805	0.07	0	0	na	na
FLAGLGALS8LONG	FLAGLGALS8LONG	DYNLT1	DYNLT1	2|2	0|1|1|0|1	-	2.0	1.72022708041	1.38912290721	0.07	0	0	na	na
FLAGLGALS8LONG	FLAGLGALS8LONG	MLLT4	MLLT4	20|15	0|4|12|5|9	-	17.5	2.38938542765	1.74653844244	0.07	0	0	na	na
FLAGLGALS8LONG	FLAGLGALS8LONG	LYPLA1	LYPLA1	3|3	0|2|1|0|2	-	3.0	1.79587971882	1.35418830065	0.07	0	0	na	na
FLAGLGALS8SHORT	FLAGLGALS8SHORT	ATP5H	ATP5H	0|3	0|0|2|1|1	-	1.5	1.11956410254	0.875793853816	0.07	0	0	na	na
FLAGLGALS8LONG	FLAGLGALS8LONG	SEPTIN11	SEPTIN11	3|4	0|1|3|0|2	-	3.5	1.88579843414	1.40136588785	0.07	0	0	na	na
FLAGLGALS8SHORT	FLAGLGALS8SHORT	FASTKD2	FASTKD2	3|1	0|3|0|0|1	-	2.0	1.49132201246	1.15347013508	0.07	0	0	na	na
FLAGLGALS8LONG	FLAGLGALS8LONG	DHX40	DHX40	2|4	0|0|1|1|4	-	3.0	1.56124220099	1.1457756697	0.06	0	0	na	na
FLAGLGALS8LONG	FLAGLGALS8LONG	TWF2	TWF2	2|1	1|1|0|0|0	-	1.5	1.49563851259	1.22997320161	0.06	0	0	na	na
FLAGLGALS8LONG	FLAGLGALS8LONG	GPN3	GPN3	2|1	0|0|1|1|0	-	1.5	1.63715554467	1.39528310121	0.06	0	0	na	na
FLAGLGALS8LONG	FLAGLGALS8LONG	TACC3	TACC3	6|5	0|2|1|2|5	-	5.5	1.87645166282	1.38344871292	0.06	0	0	na	na
FLAGLGALS8SHORT	FLAGLGALS8SHORT	ARHGAP17	ARHGAP17	2|3	1|1|1|1|1	-	2.5	1.58102326711	1.49533589288	0.06	0	0	na	na
FLAGLGALS8LONG	FLAGLGALS8LONG	CCNL1	CCNL1	1|2	0|0|1|1|0	-	1.5	1.64673825419	1.40345006659	0.06	0	0	na	na
FLAGLGALS8LONG	FLAGLGALS8LONG	CARM1	CARM1	2|0	0|1|0|0|1	-	1.0	1.15516000663	0.969944585599	0.06	0	0	na	na
FLAGLGALS8LONG	FLAGLGALS8LONG	ARHGEF1	ARHGEF1	4|2	0|1|2|1|2	-	3.0	1.60811141394	1.33836160399	0.06	0	0	na	na
FLAGLGALS8LONG	FLAGLGALS8LONG	AHCY	AHCY	6|2	1|4|3|1|1	-	4.0	1.36930949586	1.13448508975	0.06	0	0	na	na
FLAGLGALS8LONG	FLAGLGALS8LONG	MMS19	MMS19	5|5	0|3|2|0|4	-	5.0	1.90604210976	1.34040390031	0.06	0	0	na	na
FLAGLGALS8LONG	FLAGLGALS8LONG	NMD3	NMD3	2|1	1|1|0|0|0	-	1.5	1.49563851259	1.22997320161	0.06	0	0	na	na
FLAGLGALS8LONG	FLAGLGALS8LONG	TNPO2	TNPO2	2|0	0|1|0|0|1	-	1.0	1.15516000663	0.969944585599	0.06	0	0	na	na
FLAGLGALS8SHORT	FLAGLGALS8SHORT	SNRNP70	SNRNP70	1|2	0|0|3|0|0	-	1.5	1.57686380576	1.30137747129	0.06	0	0	na	na
FLAGLGALS8LONG	FLAGLGALS8LONG	AP1B1	AP1B1	3|1	0|1|2|1|0	-	2.0	1.4912159108	1.17053874879	0.06	0	0	na	na
FLAGLGALS8LONG	FLAGLGALS8LONG	UNC13B	UNC13B	1|2	0|0|1|0|1	-	1.5	1.62987477273	1.38312298912	0.06	0	0	na	na
FLAGLGALS8LONG	FLAGLGALS8LONG	CLPP	CLPP	2|0	1|1|0|0|0	-	1.0	1.0943605412	0.899972906052	0.06	0	0	na	na
FLAGLGALS8LONG	FLAGLGALS8LONG	RIPK1	RIPK1	0|2	0|0|1|0|1	-	1.0	1.21136309526	1.02797108911	0.06	0	0	na	na
FLAGLGALS8LONG	FLAGLGALS8LONG	PTPRB	PTPRB	0|2	0|0|0|1|1	-	1.0	1.17586731273	0.985879289679	0.06	0	0	na	na
FLAGLGALS8LONG	FLAGLGALS8LONG	C11ORF58	C11ORF58	2|1	1|1|0|0|0	-	1.5	1.49563851259	1.22997320161	0.06	0	0	na	na
FLAGLGALS8LONG	FLAGLGALS8LONG	CTNNB1	CTNNB1	3|1	0|0|2|2|0	-	2.0	1.48667257566	1.16587745621	0.06	0	0	na	na
FLAGLGALS8LONG	FLAGLGALS8LONG	MAD1L1	MAD1L1	5|2	1|2|2|2|1	-	3.5	1.43894089912	1.32369878224	0.06	0	0	na	na
FLAGLGALS8LONG	FLAGLGALS8LONG	HSD17B7	HSD17B7	2|1	1|1|0|0|0	-	1.5	1.49563851259	1.22997320161	0.06	0	0	na	na
FLAGLGALS8LONG	FLAGLGALS8LONG	CXORF38	CXORF38	2|0	1|1|0|0|0	-	1.0	1.0943605412	0.899972906052	0.06	0	0	na	na
FLAGLGALS8LONG	FLAGLGALS8LONG	CDCP1	CDCP1	1|2	1|0|0|0|1	-	1.5	1.48514650555	1.21558113143	0.06	0	0	na	na
FLAGLGALS8LONG	FLAGLGALS8LONG	PI4KA	PI4KA	2|0	0|0|1|0|1	-	1.0	1.18564150103	1.0061435666	0.06	0	0	na	na
FLAGLGALS8LONG	FLAGLGALS8LONG	MYL1	MYL1	1|2	0|0|1|1|0	-	1.5	1.64673825419	1.40345006659	0.06	0	0	na	na
FLAGLGALS8SHORT	FLAGLGALS8SHORT	LIG1	LIG1	3|2	0|2|2|0|1	-	2.5	1.69680452355	1.28908225157	0.06	0	0	na	na
FLAGLGALS8LONG	FLAGLGALS8LONG	NHP2L1	NHP2L1	2|0	0|0|1|1|0	-	1.0	1.19790872782	1.02093036314	0.06	0	0	na	na
FLAGLGALS8SHORT	FLAGLGALS8SHORT	OSGEP	OSGEP	2|0	0|2|0|0|1	-	1.0	1.05419654584	0.844678465445	0.05	0	0	na	na
FLAGLGALS8SHORT	FLAGLGALS8SHORT	AP2A2	AP2A2	2|2	0|1|1|0|2	-	2.0	1.58893186959	1.23236638807	0.05	0	0	na	na
FLAGLGALS8SHORT	FLAGLGALS8SHORT	TBCB	TBCB	3|4	1|3|1|1|1	-	3.5	1.70746355574	1.48493582811	0.05	0	0	na	na
FLAGLGALS8SHORT	FLAGLGALS8SHORT	INPP5B	INPP5B	1|2	0|0|2|1|0	-	1.5	1.53372179015	1.25290127407	0.05	0	0	na	na
FLAGLGALS8SHORT	FLAGLGALS8SHORT	IMPDH1	IMPDH1	3|3	0|1|3|1|1	-	3.0	1.79882609516	1.51275336486	0.05	0	0	na	na
FLAGLGALS8SHORT	FLAGLGALS8SHORT	CBWD6	CBWD6	2|1	0|2|0|0|1	-	1.5	1.45237574788	1.16372086667	0.05	0	0	na	na
FLAGLGALS8LONG	FLAGLGALS8LONG	NEK9	NEK9	4|1	0|0|2|3|1	-	2.5	1.33432462001	0.987935177527	0.05	0	0	na	na
FLAGLGALS8LONG	FLAGLGALS8LONG	CTNND1	CTNND1	2|3	0|3|2|0|0	-	2.5	1.63151218223	1.24284598493	0.05	0	0	na	na
FLAGLGALS8SHORT	FLAGLGALS8SHORT	AKT2	AKT2	2|2	0|1|1|1|1	-	2.0	1.60160685963	1.40633042601	0.05	0	0	na	na
FLAGLGALS8SHORT	FLAGLGALS8SHORT	HSD17B12	HSD17B12	3|3	0|3|2|1|0	-	3.0	1.78424549106	1.32546311697	0.05	0	0	na	na
FLAGLGALS8LONG	FLAGLGALS8LONG	FASTKD2	FASTKD2	2|2	0|3|0|0|1	-	2.0	1.50115593107	1.16107622641	0.05	0	0	na	na
FLAGLGALS8LONG	FLAGLGALS8LONG	ATP2B1	ATP2B1	3|2	0|0|3|2|0	-	2.5	1.64899852169	1.2608606454	0.05	0	0	na	na
FLAGLGALS8SHORT	FLAGLGALS8SHORT	CACYBP	CACYBP	5|6	1|4|4|1|1	-	5.5	1.93288674009	1.5712770007	0.05	0	0	na	na
FLAGLGALS8SHORT	FLAGLGALS8SHORT	ARMC1	ARMC1	1|2	0|2|1|0|0	-	1.5	1.50295349057	1.21892665919	0.05	0	0	na	na
FLAGLGALS8SHORT	FLAGLGALS8SHORT	NELFB	NELFB	7|4	1|7|4|0|0	-	5.5	1.79143193676	1.22591050675	0.04	0	0	na	na
FLAGLGALS8LONG	FLAGLGALS8LONG	XPO7	XPO7	11|6	7|7|0|0|4	-	8.5	1.50967460059	0.981351134209	0.04	0	0	na	na
FLAGLGALS8LONG	FLAGLGALS8LONG	EIF2B3	EIF2B3	3|1	0|3|2|0|0	-	2.0	1.34401244763	1.02383573499	0.04	0	0	na	na
FLAGLGALS8LONG	FLAGLGALS8LONG	AP2A2	AP2A2	2|2	0|1|1|0|2	-	2.0	1.51547974495	1.17539734411	0.04	0	0	na	na
FLAGLGALS8LONG	FLAGLGALS8LONG	PPM1G	PPM1G	9|8	1|3|6|3|4	-	8.5	1.92222386474	1.64476393083	0.04	0	0	na	na
FLAGLGALS8LONG	FLAGLGALS8LONG	TMEM70	TMEM70	3|2	0|2|1|0|2	-	2.5	1.56475775078	1.1799101116	0.04	0	0	na	na
FLAGLGALS8SHORT	FLAGLGALS8SHORT	PTPN1	PTPN1	1|4	0|2|3|2|0	-	2.5	1.32182949741	0.965498745123	0.04	0	0	na	na
FLAGLGALS8SHORT	FLAGLGALS8SHORT	GRPEL2	GRPEL2	2|1	1|1|0|0|1	-	1.5	1.36896826731	1.07616055957	0.04	0	0	na	na
FLAGLGALS8LONG	FLAGLGALS8LONG	VBP1	VBP1	3|3	1|2|1|0|2	-	3.0	1.56548549827	1.24763122674	0.04	0	0	na	na
FLAGLGALS8SHORT	FLAGLGALS8SHORT	TACC3	TACC3	5|5	0|2|1|2|5	-	5.0	1.85089901009	1.36460954683	0.04	0	0	na	na
FLAGLGALS8SHORT	FLAGLGALS8SHORT	AP1M1	AP1M1	1|2	0|1|1|0|1	-	1.5	1.48444278637	1.19872167022	0.04	0	0	na	na
FLAGLGALS8LONG	FLAGLGALS8LONG	TACO1	TACO1	4|3	1|2|1|1|2	-	3.5	1.60066452666	1.38716191856	0.04	0	0	na	na
FLAGLGALS8LONG	FLAGLGALS8LONG	PRKDC	PRKDC	5|7	1|9|0|0|2	-	6.0	1.74353096745	1.18427494223	0.04	0	0	na	na
FLAGLGALS8LONG	FLAGLGALS8LONG	CAPZA1	CAPZA1	4|3	0|0|4|1|2	-	3.5	1.74741585818	1.27671491623	0.04	0	0	na	na
FLAGLGALS8LONG	FLAGLGALS8LONG	TBCB	TBCB	3|4	1|3|1|1|1	-	3.5	1.61635804922	1.40570378224	0.04	0	0	na	na
FLAGLGALS8LONG	FLAGLGALS8LONG	OSBPL11	OSBPL11	2|1	0|0|2|1|0	-	1.5	1.46861316288	1.19971386903	0.04	0	0	na	na
FLAGLGALS8LONG	FLAGLGALS8LONG	SCYL1	SCYL1	9|7	1|6|4|4|2	-	8.0	1.79761013979	1.45791852796	0.04	0	0	na	na
FLAGLGALS8LONG	FLAGLGALS8LONG	PTK2	PTK2	2|2	0|2|1|1|0	-	2.0	1.54446034036	1.20461615549	0.04	0	0	na	na
FLAGLGALS8LONG	FLAGLGALS8LONG	COPE	COPE	2|2	0|0|1|2|1	-	2.0	1.52306084369	1.18300912561	0.04	0	0	na	na
FLAGLGALS8LONG	FLAGLGALS8LONG	MATR3	MATR3	2|3	0|1|1|1|2	-	2.5	1.56539306145	1.30951937726	0.04	0	0	na	na
FLAGLGALS8LONG	FLAGLGALS8LONG	CHMP2B	CHMP2B	2|3	0|1|1|2|1	-	2.5	1.57662261765	1.32265402325	0.04	0	0	na	na
FLAGLGALS8SHORT	FLAGLGALS8SHORT	NHLRC2	NHLRC2	3|5	1|4|2|0|2	-	4.0	1.62536954303	1.29551813404	0.04	0	0	na	na
FLAGLGALS8LONG	FLAGLGALS8LONG	IPO9	IPO9	11|12	0|8|4|3|6	-	11.5	2.12747519069	1.59120153875	0.04	0	0	na	na
FLAGLGALS8LONG	FLAGLGALS8LONG	EPB41L3	EPB41L3	3|0	0|0|3|2|0	-	1.5	0.996994044635	0.762323639497	0.04	0	0	na	na
FLAGLGALS8SHORT	FLAGLGALS8SHORT	NUDC	NUDC	1|2	0|1|1|1|0	-	1.5	1.49789859381	1.2133917348	0.04	0	0	na	na
FLAGLGALS8LONG	FLAGLGALS8LONG	CBWD6	CBWD6	2|0	0|2|0|0|1	-	1.0	1.01652941558	0.814497552871	0.04	0	0	na	na
FLAGLGALS8LONG	FLAGLGALS8LONG	E2F7	E2F7	2|0	0|0|1|0|2	-	1.0	1.0274054923	0.826176993934	0.04	0	0	na	na
FLAGLGALS8LONG	FLAGLGALS8LONG	ATL3	ATL3	3|2	0|3|1|1|0	-	2.5	1.59170948593	1.20556463715	0.04	0	0	na	na
FLAGLGALS8LONG	FLAGLGALS8LONG	PAPSS1	PAPSS1	4|4	0|5|1|1|1	-	4.0	1.72995308965	1.33160699038	0.04	0	0	na	na
FLAGLGALS8SHORT	FLAGLGALS8SHORT	PANK4	PANK4	5|7	0|4|2|2|5	-	6.0	1.80665931154	1.35810029569	0.04	0	0	na	na
FLAGLGALS8LONG	FLAGLGALS8LONG	RABGGTB	RABGGTB	2|0	0|0|2|1|0	-	1.0	1.07458605955	0.87783211515	0.04	0	0	na	na
FLAGLGALS8LONG	FLAGLGALS8LONG	DPM3	DPM3	2|3	0|2|1|1|1	-	2.5	1.58083031887	1.32759476807	0.04	0	0	na	na
FLAGLGALS8SHORT	FLAGLGALS8SHORT	TBC1D9B	TBC1D9B	4|2	1|2|2|0|2	-	3.0	1.49961846054	1.26122825372	0.04	0	0	na	na
FLAGLGALS8LONG	FLAGLGALS8LONG	RHEB	RHEB	4|4	2|2|3|1|0	-	4.0	1.6620591101	1.29106756238	0.04	0	0	na	na
FLAGLGALS8LONG	FLAGLGALS8LONG	KCTD12	KCTD12	2|0	0|0|2|1|0	-	1.0	1.07458605955	0.87783211515	0.04	0	0	na	na
FLAGLGALS8LONG	FLAGLGALS8LONG	EPT1	EPT1	1|2	1|2|0|0|0	-	1.5	1.33226612616	1.05105017672	0.04	0	0	na	na
FLAGLGALS8LONG	FLAGLGALS8LONG	XRN2	XRN2	4|3	0|0|2|2|3	-	3.5	1.67522129018	1.21305595026	0.04	0	0	na	na
FLAGLGALS8SHORT	FLAGLGALS8SHORT	XRN2	XRN2	4|2	0|0|2|2|3	-	3.0	1.5429827414	1.11729978993	0.04	0	0	na	na
FLAGLGALS8LONG	FLAGLGALS8LONG	ARMC9	ARMC9	1|2	1|2|0|0|0	-	1.5	1.33226612616	1.05105017672	0.04	0	0	na	na
FLAGLGALS8LONG	FLAGLGALS8LONG	ARMC1	ARMC1	2|1	0|2|1|0|0	-	1.5	1.4391510205	1.16718152391	0.04	0	0	na	na
FLAGLGALS8SHORT	FLAGLGALS8SHORT	SPTLC1	SPTLC1	4|3	4|1|1|2|0	-	3.5	1.43143151063	1.06291653847	0.03	0	0	na	na
FLAGLGALS8LONG	FLAGLGALS8LONG	ATP2A2	ATP2A2	12|9	2|3|9|5|2	-	10.5	1.96463531093	1.641164404	0.03	0	0	na	na
FLAGLGALS8LONG	FLAGLGALS8LONG	RPS6KA1	RPS6KA1	6|4	1|5|3|1|1	-	5.0	1.64321686685	1.33034018677	0.03	0	0	na	na
FLAGLGALS8SHORT	FLAGLGALS8SHORT	TLN1	TLN1	11|18	1|10|10|5|5	-	14.5	2.02591792922	1.61245457749	0.03	0	0	na	na
FLAGLGALS8SHORT	FLAGLGALS8SHORT	DHX40	DHX40	3|1	0|0|1|1|4	-	2.0	1.21319284062	0.890346698646	0.03	0	0	na	na
FLAGLGALS8LONG	FLAGLGALS8LONG	ERCC6L	ERCC6L	13|8	1|2|10|5|4	-	10.5	1.89758844312	1.44525026929	0.03	0	0	na	na
FLAGLGALS8SHORT	FLAGLGALS8SHORT	PRKAR2A	PRKAR2A	2|3	0|1|3|1|1	-	2.5	1.56413737328	1.31538789709	0.03	0	0	na	na
FLAGLGALS8LONG	FLAGLGALS8LONG	DCAF7	DCAF7	4|2	0|1|2|2|2	-	3.0	1.47171715711	1.18591076269	0.03	0	0	na	na
FLAGLGALS8SHORT	FLAGLGALS8SHORT	DEF6	DEF6	1|2	0|2|0|2|0	-	1.5	1.30181740339	1.00834126402	0.03	0	0	na	na
FLAGLGALS8LONG	FLAGLGALS8LONG	GRPEL2	GRPEL2	2|1	1|1|0|0|1	-	1.5	1.30948508914	1.02940019863	0.03	0	0	na	na
FLAGLGALS8LONG	FLAGLGALS8LONG	MRTO4	MRTO4	4|7	0|4|3|3|3	-	5.5	1.5879783607	1.27180203789	0.03	0	0	na	na
FLAGLGALS8LONG	FLAGLGALS8LONG	OSBPL9	OSBPL9	2|1	0|0|1|1|1	-	1.5	1.41670411093	1.14270816842	0.03	0	0	na	na
FLAGLGALS8LONG	FLAGLGALS8LONG	ARL8A	ARL8A	2|1	0|1|1|0|1	-	1.5	1.42142612148	1.14783426487	0.03	0	0	na	na
FLAGLGALS8LONG	FLAGLGALS8LONG	TFG	TFG	4|1	1|0|2|2|2	-	2.5	1.16715255187	0.97991977631	0.03	0	0	na	na
FLAGLGALS8SHORT	FLAGLGALS8SHORT	RER1	RER1	2|2	1|3|0|0|1	-	2.0	1.35501217052	1.00753071715	0.03	0	0	na	na
FLAGLGALS8LONG	FLAGLGALS8LONG	PES1	PES1	2|2	0|0|4|1|0	-	2.0	1.47386882555	1.13401173551	0.03	0	0	na	na
FLAGLGALS8LONG	FLAGLGALS8LONG	NHLRC2	NHLRC2	5|2	1|4|2|0|2	-	3.5	1.33559062599	1.0645467568	0.03	0	0	na	na
FLAGLGALS8LONG	FLAGLGALS8LONG	MAPK1	MAPK1	4|2	2|2|1|1|1	-	3.0	1.35157993896	1.15543951421	0.03	0	0	na	na
FLAGLGALS8SHORT	FLAGLGALS8SHORT	TOMM70A	TOMM70A	3|6	4|6|0|0|1	-	4.5	1.39048114334	0.941606784444	0.03	0	0	na	na
FLAGLGALS8LONG	FLAGLGALS8LONG	TBC1D15	TBC1D15	4|2	0|2|3|1|1	-	3.0	1.51114398305	1.23281981947	0.03	0	0	na	na
FLAGLGALS8LONG	FLAGLGALS8LONG	NUDC	NUDC	2|0	0|1|1|1|0	-	1.0	1.04948691338	0.850150171534	0.03	0	0	na	na
FLAGLGALS8LONG	FLAGLGALS8LONG	BZW2	BZW2	2|3	2|4|0|0|0	-	2.5	1.31282186469	0.950039612621	0.03	0	0	na	na
FLAGLGALS8SHORT	FLAGLGALS8SHORT	BZW2	BZW2	3|1	2|4|0|0|0	-	2.0	1.13637399961	0.822350955156	0.03	0	0	na	na
FLAGLGALS8SHORT	FLAGLGALS8SHORT	DFFA	DFFA	3|2	0|3|1|1|1	-	2.5	1.5121581683	1.22605797761	0.03	0	0	na	na
FLAGLGALS8LONG	FLAGLGALS8LONG	UBE2E1	UBE2E1	1|2	0|1|1|1|0	-	1.5	1.44270611558	1.16868236849	0.03	0	0	na	na
FLAGLGALS8LONG	FLAGLGALS8LONG	ROCK2	ROCK2	6|4	0|0|6|2|3	-	5.0	1.73310124489	1.20271921376	0.03	0	0	na	na
FLAGLGALS8SHORT	FLAGLGALS8SHORT	ATL3	ATL3	2|2	0|3|1|1|0	-	2.0	1.45852659207	1.10469158932	0.03	0	0	na	na
FLAGLGALS8SHORT	FLAGLGALS8SHORT	STUB1	STUB1	0|2	0|0|3|1|0	-	1.0	1.00637651506	0.795276917803	0.03	0	0	na	na
FLAGLGALS8LONG	FLAGLGALS8LONG	ELP2	ELP2	10|6	2|4|6|2|5	-	8.0	1.59412094661	1.34772837445	0.03	0	0	na	na
FLAGLGALS8SHORT	FLAGLGALS8SHORT	SEPTIN11	SEPTIN11	2|3	0|1|3|0|2	-	2.5	1.55360755014	1.1545097209	0.03	0	0	na	na
FLAGLGALS8LONG	FLAGLGALS8LONG	ACTN4	ACTN4	8|6	1|5|2|3|4	-	7.0	1.71058962257	1.36953871157	0.03	0	0	na	na
FLAGLGALS8SHORT	FLAGLGALS8SHORT	CUL5	CUL5	2|2	0|3|1|1|0	-	2.0	1.45852659207	1.10469158932	0.03	0	0	na	na
FLAGLGALS8SHORT	FLAGLGALS8SHORT	CTNNB1	CTNNB1	0|2	0|0|2|2|0	-	1.0	0.982016920167	0.770116707325	0.03	0	0	na	na
FLAGLGALS8SHORT	FLAGLGALS8SHORT	COPS7B	COPS7B	3|3	0|0|1|3|3	-	3.0	1.56258653315	1.1274475451	0.03	0	0	na	na
FLAGLGALS8SHORT	FLAGLGALS8SHORT	PSME2	PSME2	3|2	1|3|2|0|0	-	2.5	1.48664441216	1.09337386328	0.03	0	0	na	na
FLAGLGALS8SHORT	FLAGLGALS8SHORT	DICER1	DICER1	2|2	0|0|3|1|1	-	2.0	1.49973526358	1.14438530252	0.03	0	0	na	na
FLAGLGALS8LONG	FLAGLGALS8LONG	COPB2	COPB2	3|1	0|1|1|2|1	-	2.0	1.29879534239	1.08958026212	0.03	0	0	na	na
FLAGLGALS8LONG	FLAGLGALS8LONG	HPRT1	HPRT1	6|4	2|4|1|1|3	-	5.0	1.54064626625	1.19448118368	0.03	0	0	na	na
FLAGLGALS8SHORT	FLAGLGALS8SHORT	RHEB	RHEB	3|4	2|2|3|1|0	-	3.5	1.57913556983	1.22665355186	0.03	0	0	na	na
FLAGLGALS8LONG	FLAGLGALS8LONG	AKAP8L	AKAP8L	4|4	0|2|1|1|4	-	4.0	1.69131287096	1.29368979017	0.03	0	0	na	na
FLAGLGALS8SHORT	FLAGLGALS8SHORT	PLS1	PLS1	2|1	1|3|0|0|0	-	1.5	1.24251546454	0.949548197645	0.03	0	0	na	na
FLAGLGALS8SHORT	FLAGLGALS8SHORT	TRAPPC3	TRAPPC3	1|3	0|2|1|0|3	-	2.0	1.22488483368	0.901186468092	0.02	0	0	na	na
FLAGLGALS8SHORT	FLAGLGALS8SHORT	TTN	TTN	4|4	0|2|2|3|2	-	4.0	1.70789831999	1.39012352256	0.02	0	0	na	na
FLAGLGALS8SHORT	FLAGLGALS8SHORT	PSMD10	PSMD10	2|3	0|2|3|0|2	-	2.5	1.42269378174	1.03639495299	0.02	0	0	na	na
FLAGLGALS8LONG	FLAGLGALS8LONG	MTIF2	MTIF2	1|2	0|0|1|2|1	-	1.5	1.26587375571	0.983243848127	0.02	0	0	na	na
FLAGLGALS8LONG	FLAGLGALS8LONG	PRKAR2A	PRKAR2A	3|2	0|1|3|1|1	-	2.5	1.4850558122	1.24888291478	0.02	0	0	na	na
FLAGLGALS8SHORT	FLAGLGALS8SHORT	SLC16A1	SLC16A1	5|7	3|4|4|1|2	-	6.0	1.64429671259	1.33867994048	0.02	0	0	na	na
FLAGLGALS8LONG	FLAGLGALS8LONG	DCK	DCK	2|2	0|0|1|3|1	-	2.0	1.37007136869	1.0335959928	0.02	0	0	na	na
FLAGLGALS8LONG	FLAGLGALS8LONG	ATP5F1	ATP5F1	7|6	2|4|2|4|2	-	6.5	1.66860498193	1.4164509034	0.02	0	0	na	na
FLAGLGALS8LONG	FLAGLGALS8LONG	DEF6	DEF6	1|2	0|2|0|2|0	-	1.5	1.25384985137	0.971187311477	0.02	0	0	na	na
FLAGLGALS8LONG	FLAGLGALS8LONG	GNB1L	GNB1L	3|0	0|4|2|0|0	-	1.5	0.892822566674	0.66364659954	0.02	0	0	na	na
FLAGLGALS8LONG	FLAGLGALS8LONG	MPDU1	MPDU1	2|2	1|2|0|0|2	-	2.0	1.28052491757	0.950061040323	0.02	0	0	na	na
FLAGLGALS8LONG	FLAGLGALS8LONG	NCKAP1	NCKAP1	5|2	0|0|3|5|2	-	3.5	1.29646365108	0.903983939558	0.02	0	0	na	na
FLAGLGALS8LONG	FLAGLGALS8LONG	PSME4	PSME4	2|1	0|2|1|0|1	-	1.5	1.26597935856	0.985048535408	0.02	0	0	na	na
FLAGLGALS8LONG	FLAGLGALS8LONG	RCN1	RCN1	6|4	0|1|3|2|6	-	5.0	1.54636836946	1.12948620953	0.02	0	0	na	na
FLAGLGALS8LONG	FLAGLGALS8LONG	POLR2E	POLR2E	2|2	0|0|2|2|1	-	2.0	1.39958896873	1.06175126271	0.02	0	0	na	na
FLAGLGALS8LONG	FLAGLGALS8LONG	AVEN	AVEN	1|2	0|0|1|2|1	-	1.5	1.26587375571	0.983243848127	0.02	0	0	na	na
FLAGLGALS8SHORT	FLAGLGALS8SHORT	TACO1	TACO1	3|3	1|2|1|1|2	-	3.0	1.5194124042	1.31674750742	0.02	0	0	na	na
FLAGLGALS8SHORT	FLAGLGALS8SHORT	PDAP1	PDAP1	0|2	0|1|0|1|2	-	1.0	0.924872351468	0.712571650068	0.02	0	0	na	na
FLAGLGALS8LONG	FLAGLGALS8LONG	CAMSAP3	CAMSAP3	4|2	0|0|4|2|2	-	3.0	1.39971331683	1.00502217601	0.02	0	0	na	na
FLAGLGALS8SHORT	FLAGLGALS8SHORT	TFG	TFG	2|3	1|0|2|2|2	-	2.5	1.33807454085	1.1234227288	0.02	0	0	na	na
FLAGLGALS8LONG	FLAGLGALS8LONG	PTGES3	PTGES3	6|5	1|4|3|2|2	-	5.5	1.67946118527	1.49163246381	0.02	0	0	na	na
FLAGLGALS8LONG	FLAGLGALS8LONG	EXOSC6	EXOSC6	3|2	0|1|2|2|1	-	2.5	1.45596692976	1.21486320514	0.02	0	0	na	na
FLAGLGALS8LONG	FLAGLGALS8LONG	STXBP1	STXBP1	2|4	1|2|2|1|2	-	3.0	1.31787181297	1.1989890665	0.02	0	0	na	na
FLAGLGALS8LONG	FLAGLGALS8LONG	STXBP2	STXBP2	1|4	1|4|2|0|1	-	2.5	1.10570230546	0.869697157588	0.02	0	0	na	na
FLAGLGALS8SHORT	FLAGLGALS8SHORT	PTK2	PTK2	0|2	0|2|1|1|0	-	1.0	0.964547246956	0.752307564047	0.02	0	0	na	na
FLAGLGALS8SHORT	FLAGLGALS8SHORT	PPP4R2	PPP4R2	5|6	0|0|4|4|4	-	5.5	1.8333682835	1.25458638504	0.02	0	0	na	na
FLAGLGALS8LONG	FLAGLGALS8LONG	NAA15	NAA15	3|2	0|1|2|1|2	-	2.5	1.44635603766	1.20373959772	0.02	0	0	na	na
FLAGLGALS8LONG	FLAGLGALS8LONG	ILK	ILK	2|0	0|2|1|0|1	-	1.0	0.926318655423	0.720761226223	0.02	0	0	na	na
FLAGLGALS8LONG	FLAGLGALS8LONG	SEPTIN9	SEPTIN9	4|1	0|1|2|2|3	-	2.5	1.11479448049	0.873351780498	0.02	0	0	na	na
FLAGLGALS8SHORT	FLAGLGALS8SHORT	SNRPG	SNRPG	2|2	0|1|1|1|2	-	2.0	1.43004073855	1.19629127247	0.02	0	0	na	na
FLAGLGALS8LONG	FLAGLGALS8LONG	HSPA14	HSPA14	2|1	0|2|1|1|0	-	1.5	1.27618981027	0.9953760694	0.02	0	0	na	na
FLAGLGALS8LONG	FLAGLGALS8LONG	CRKL	CRKL	4|2	1|0|2|1|4	-	3.0	1.29231669068	1.00209948038	0.02	0	0	na	na
FLAGLGALS8LONG	FLAGLGALS8LONG	VPS29	VPS29	7|7	2|6|2|2|3	-	7.0	1.69364826691	1.39557108702	0.02	0	0	na	na
FLAGLGALS8LONG	FLAGLGALS8LONG	PELO	PELO	4|2	1|2|3|1|1	-	3.0	1.33986594003	1.17751794329	0.02	0	0	na	na
FLAGLGALS8SHORT	FLAGLGALS8SHORT	ANK3	ANK3	1|2	0|1|1|0|2	-	1.5	1.30775930741	1.01429057154	0.02	0	0	na	na
FLAGLGALS8LONG	FLAGLGALS8LONG	NUDCD1	NUDCD1	2|0	0|3|0|0|1	-	1.0	0.90760755917	0.701993402585	0.02	0	0	na	na
FLAGLGALS8LONG	FLAGLGALS8LONG	CCDC47	CCDC47	1|2	0|1|1|2|0	-	1.5	1.27982975945	0.997322598997	0.02	0	0	na	na
FLAGLGALS8SHORT	FLAGLGALS8SHORT	AP1B1	AP1B1	0|2	0|1|2|1|0	-	1.0	0.985018005982	0.773195709561	0.02	0	0	na	na
FLAGLGALS8LONG	FLAGLGALS8LONG	BMS1	BMS1	2|1	0|0|1|1|2	-	1.5	1.24857680732	0.967559925743	0.02	0	0	na	na
FLAGLGALS8LONG	FLAGLGALS8LONG	GPHN	GPHN	3|1	0|0|3|1|2	-	2.0	1.21580595796	0.902947512904	0.02	0	0	na	na
FLAGLGALS8LONG	FLAGLGALS8LONG	PHF6	PHF6	3|2	0|0|3|1|2	-	2.5	1.47138307211	1.09275799875	0.02	0	0	na	na
FLAGLGALS8SHORT	FLAGLGALS8SHORT	THUMPD3	THUMPD3	2|2	0|0|2|2|1	-	2.0	1.46742411052	1.11321211948	0.02	0	0	na	na
FLAGLGALS8SHORT	FLAGLGALS8SHORT	LYPLA1	LYPLA1	2|2	0|2|1|0|2	-	2.0	1.43382998583	1.08118365143	0.02	0	0	na	na
FLAGLGALS8LONG	FLAGLGALS8LONG	AKT2	AKT2	2|1	0|1|1|1|1	-	1.5	1.26223230911	1.10833422716	0.02	0	0	na	na
FLAGLGALS8LONG	FLAGLGALS8LONG	TRMT11	TRMT11	2|1	1|2|0|0|1	-	1.5	1.17641185397	0.89652973209	0.02	0	0	na	na
FLAGLGALS8LONG	FLAGLGALS8LONG	STUB1	STUB1	1|2	0|0|3|1|0	-	1.5	1.33932782471	1.05838767939	0.02	0	0	na	na
FLAGLGALS8SHORT	FLAGLGALS8SHORT	P4HB	P4HB	7|8	0|4|6|3|3	-	7.5	1.98320676206	1.59210680842	0.02	0	0	na	na
FLAGLGALS8LONG	FLAGLGALS8LONG	TMX1	TMX1	3|2	3|2|1|0|0	-	2.5	1.27557982809	0.918282132708	0.02	0	0	na	na
FLAGLGALS8LONG	FLAGLGALS8LONG	HM13	HM13	3|2	0|2|2|1|1	-	2.5	1.45956552112	1.22325160929	0.02	0	0	na	na
FLAGLGALS8LONG	FLAGLGALS8LONG	HSD17B12	HSD17B12	3|2	0|3|2|1|0	-	2.5	1.47301851136	1.09426181386	0.02	0	0	na	na
FLAGLGALS8LONG	FLAGLGALS8LONG	BRCC3	BRCC3	1|2	0|1|1|1|1	-	1.5	1.2696204926	1.11482160399	0.02	0	0	na	na
FLAGLGALS8SHORT	FLAGLGALS8SHORT	MCCC2	MCCC2	3|4	1|2|2|0|4	-	3.5	1.46630636996	1.16354267902	0.02	0	0	na	na
FLAGLGALS8LONG	FLAGLGALS8LONG	SPIN3	SPIN3	3|1	0|1|1|3|1	-	2.0	1.1799549306	0.955084722637	0.02	0	0	na	na
FLAGLGALS8LONG	FLAGLGALS8LONG	DTYMK	DTYMK	2|1	0|2|0|0|2	-	1.5	1.22721749147	0.946288302542	0.02	0	0	na	na
FLAGLGALS8LONG	FLAGLGALS8LONG	RAD51	RAD51	2|0	0|2|2|0|0	-	1.0	0.956530839927	0.75154470709	0.02	0	0	na	na
FLAGLGALS8LONG	FLAGLGALS8LONG	PSME2	PSME2	2|3	1|3|2|0|0	-	2.5	1.41503705139	1.0407092072	0.02	0	0	na	na
FLAGLGALS8LONG	FLAGLGALS8LONG	TAMM41	TAMM41	3|1	0|1|3|1|1	-	2.0	1.22710376284	1.03195375654	0.02	0	0	na	na
FLAGLGALS8LONG	FLAGLGALS8LONG	SSR1	SSR1	2|2	1|0|1|2|1	-	2.0	1.30857616638	1.07744088897	0.02	0	0	na	na
FLAGLGALS8LONG	FLAGLGALS8LONG	GRWD1	GRWD1	2|2	0|1|2|0|2	-	2.0	1.39318463507	1.05561587219	0.02	0	0	na	na
FLAGLGALS8LONG	FLAGLGALS8LONG	NCAPG	NCAPG	5|5	1|2|6|0|2	-	5.0	1.7188059569	1.3354267476	0.02	0	0	na	na
FLAGLGALS8LONG	FLAGLGALS8LONG	GPD1L	GPD1L	4|3	1|4|1|0|2	-	3.5	1.48743008443	1.13140969034	0.02	0	0	na	na
FLAGLGALS8LONG	FLAGLGALS8LONG	NCKIPSD	NCKIPSD	2|3	1|3|0|0|2	-	2.5	1.34658349764	0.979664182154	0.02	0	0	na	na
FLAGLGALS8LONG	FLAGLGALS8LONG	TROVE2	TROVE2	2|4	3|3|0|0|2	-	3.0	1.19757037687	0.835455504133	0.02	0	0	na	na
FLAGLGALS8SHORT	FLAGLGALS8SHORT	TROVE2	TROVE2	4|2	3|3|0|0|2	-	3.0	1.25973592031	0.878823765774	0.02	0	0	na	na
FLAGLGALS8LONG	FLAGLGALS8LONG	VPS26B	VPS26B	4|4	2|2|1|1|3	-	4.0	1.48081564837	1.19341701976	0.02	0	0	na	na
FLAGLGALS8LONG	FLAGLGALS8LONG	CACYBP	CACYBP	5|5	1|4|4|1|1	-	5.0	1.68639256295	1.37089762859	0.02	0	0	na	na
FLAGLGALS8LONG	FLAGLGALS8LONG	BICD2	BICD2	3|3	0|0|3|2|2	-	3.0	1.54321769858	1.12309832377	0.02	0	0	na	na
FLAGLGALS8LONG	FLAGLGALS8LONG	TRAPPC3	TRAPPC3	1|2	0|2|1|0|3	-	1.5	1.02638228316	0.755141870679	0.01	0	0	na	na
FLAGLGALS8LONG	FLAGLGALS8LONG	TTN	TTN	2|4	0|2|2|3|2	-	3.0	1.26691780219	1.03119267545	0.01	0	0	na	na
FLAGLGALS8SHORT	FLAGLGALS8SHORT	RPS6KA1	RPS6KA1	4|5	1|5|3|1|1	-	4.5	1.61948555876	1.31112743799	0.01	0	0	na	na
FLAGLGALS8LONG	FLAGLGALS8LONG	SMAD5	SMAD5	2|1	0|1|1|2|1	-	1.5	1.13510524391	0.952258010805	0.01	0	0	na	na
FLAGLGALS8LONG	FLAGLGALS8LONG	IGF2R	IGF2R	4|5	1|6|1|1|2	-	4.5	1.48390886053	1.16280289833	0.01	0	0	na	na
FLAGLGALS8LONG	FLAGLGALS8LONG	ABHD14B	ABHD14B	4|2	0|3|2|2|2	-	3.0	1.2631140891	1.02880240114	0.01	0	0	na	na
FLAGLGALS8SHORT	FLAGLGALS8SHORT	ABHD14B	ABHD14B	3|3	0|3|2|2|2	-	3.0	1.37609387271	1.12082407493	0.01	0	0	na	na
FLAGLGALS8LONG	FLAGLGALS8LONG	AP3D1	AP3D1	8|7	2|4|4|1|7	-	7.5	1.571635029	1.26284949611	0.01	0	0	na	na
FLAGLGALS8LONG	FLAGLGALS8LONG	TLN1	TLN1	16|9	1|10|10|5|5	-	12.5	1.63525650037	1.30152203668	0.01	0	0	na	na
FLAGLGALS8LONG	FLAGLGALS8LONG	EIF2B2	EIF2B2	4|3	2|3|2|2|1	-	3.5	1.27644085883	1.09493449951	0.01	0	0	na	na
FLAGLGALS8LONG	FLAGLGALS8LONG	ELAVL1	ELAVL1	2|1	0|1|2|1|1	-	1.5	1.15962709868	1.00811967287	0.01	0	0	na	na
FLAGLGALS8LONG	FLAGLGALS8LONG	QPRT	QPRT	2|2	0|2|0|1|3	-	2.0	1.21187470709	0.887867599529	0.01	0	0	na	na
FLAGLGALS8SHORT	FLAGLGALS8SHORT	QPRT	QPRT	2|2	0|2|0|1|3	-	2.0	1.27061173233	0.930900679848	0.01	0	0	na	na
FLAGLGALS8SHORT	FLAGLGALS8SHORT	PPAT	PPAT	0|3	1|3|2|1|1	-	1.5	0.745474108658	0.650919942705	0.01	0	0	na	na
FLAGLGALS8SHORT	FLAGLGALS8SHORT	LYPLAL1	LYPLAL1	1|2	1|1|2|1|1	-	1.5	1.05213465518	0.984170755083	0.01	0	0	na	na
FLAGLGALS8LONG	FLAGLGALS8LONG	SLC16A1	SLC16A1	6|6	3|4|4|1|2	-	6.0	1.56019731743	1.27021165708	0.01	0	0	na	na
FLAGLGALS8SHORT	FLAGLGALS8SHORT	DCAF7	DCAF7	2|2	0|1|2|2|2	-	2.0	1.21292508622	0.9773759225	0.01	0	0	na	na
FLAGLGALS8SHORT	FLAGLGALS8SHORT	BCKDHA	BCKDHA	3|2	2|5|1|0|1	-	2.5	1.11433331603	0.827056495274	0.01	0	0	na	na
FLAGLGALS8LONG	FLAGLGALS8LONG	TXNDC5	TXNDC5	8|6	3|4|3|3|4	-	7.0	1.50631930044	1.33188752683	0.01	0	0	na	na
FLAGLGALS8SHORT	FLAGLGALS8SHORT	PPM1G	PPM1G	7|7	1|3|6|3|4	-	7.0	1.73503720348	1.4845963903	0.01	0	0	na	na
FLAGLGALS8SHORT	FLAGLGALS8SHORT	PPP6C	PPP6C	1|4	0|3|2|2|2	-	2.5	1.09801899445	0.894332972567	0.01	0	0	na	na
FLAGLGALS8SHORT	FLAGLGALS8SHORT	TMEM70	TMEM70	0|2	0|2|1|0|2	-	1.0	0.854061734319	0.644007723082	0.01	0	0	na	na
FLAGLGALS8LONG	FLAGLGALS8LONG	CDK11B	CDK11B	10|9	0|2|6|6|6	-	9.5	1.88446182334	1.35345597106	0.01	0	0	na	na
FLAGLGALS8SHORT	FLAGLGALS8SHORT	CDK11B	CDK11B	8|9	0|2|6|6|6	-	8.5	1.82413161255	1.3101256775	0.01	0	0	na	na
FLAGLGALS8SHORT	FLAGLGALS8SHORT	ATP5F1	ATP5F1	2|6	2|4|2|4|2	-	4.0	1.10023426815	0.933970496286	0.01	0	0	na	na
FLAGLGALS8LONG	FLAGLGALS8LONG	DSG2	DSG2	5|2	0|0|6|6|0	-	3.5	1.1959460271	0.82354487321	0.01	0	0	na	na
FLAGLGALS8SHORT	FLAGLGALS8SHORT	MPDU1	MPDU1	1|2	1|2|0|0|2	-	1.5	1.10500875047	0.819840167601	0.01	0	0	na	na
FLAGLGALS8LONG	FLAGLGALS8LONG	RAB3IL1	RAB3IL1	12|9	0|2|8|7|6	-	10.5	1.84835020711	1.30279751403	0.01	0	0	na	na
FLAGLGALS8SHORT	FLAGLGALS8SHORT	RAB3IL1	RAB3IL1	12|10	0|2|8|7|6	-	11.0	2.0733180009	1.46136458718	0.01	0	0	na	na
FLAGLGALS8LONG	FLAGLGALS8LONG	LPCAT1	LPCAT1	6|5	3|5|2|2|2	-	5.5	1.41867848925	1.18166602014	0.01	0	0	na	na
FLAGLGALS8SHORT	FLAGLGALS8SHORT	LPCAT1	LPCAT1	6|5	3|5|2|2|2	-	5.5	1.50971344479	1.25749216004	0.01	0	0	na	na
FLAGLGALS8LONG	FLAGLGALS8LONG	SEC61A1	SEC61A1	3|2	2|2|1|1|1	-	2.5	1.21562833778	1.03921712329	0.01	0	0	na	na
FLAGLGALS8SHORT	FLAGLGALS8SHORT	VBP1	VBP1	1|2	1|2|1|0|2	-	1.5	1.02870773492	0.819840167601	0.01	0	0	na	na
FLAGLGALS8SHORT	FLAGLGALS8SHORT	FAM49B	FAM49B	2|5	2|5|2|1|1	-	3.5	1.21089248752	0.966504316442	0.01	0	0	na	na
FLAGLGALS8LONG	FLAGLGALS8LONG	PSMB7	PSMB7	5|5	1|3|2|1|5	-	5.0	1.51878250394	1.22921090847	0.01	0	0	na	na
FLAGLGALS8SHORT	FLAGLGALS8SHORT	PSMB7	PSMB7	5|4	1|3|2|1|5	-	4.5	1.47591245296	1.19451447619	0.01	0	0	na	na
FLAGLGALS8SHORT	FLAGLGALS8SHORT	NTMT1	NTMT1	2|1	1|1|2|1|1	-	1.5	1.05323426092	0.985199330476	0.01	0	0	na	na
FLAGLGALS8SHORT	FLAGLGALS8SHORT	IGHG2	IGHG2	1|2	1|1|1|2|1	-	1.5	1.0327513972	0.929760595904	0.01	0	0	na	na
FLAGLGALS8SHORT	FLAGLGALS8SHORT	SRP54	SRP54	2|1	0|1|3|0|1	-	1.5	1.2390708381	0.946197834327	0.01	0	0	na	na
FLAGLGALS8LONG	FLAGLGALS8LONG	EIF2D	EIF2D	0|2	0|0|3|3|0	-	1.0	0.805168413016	0.599919683442	0.01	0	0	na	na
FLAGLGALS8LONG	FLAGLGALS8LONG	ARHGAP17	ARHGAP17	2|1	1|1|1|1|1	-	1.5	1.08402691041	1.02527545401	0.01	0	0	na	na
FLAGLGALS8SHORT	FLAGLGALS8SHORT	CAMSAP3	CAMSAP3	2|3	0|0|4|2|2	-	2.5	1.32595959443	0.952065527184	0.01	0	0	na	na
FLAGLGALS8SHORT	FLAGLGALS8SHORT	SPCS2	SPCS2	4|2	3|3|0|1|2	-	3.0	1.17877995902	0.878823765774	0.01	0	0	na	na
FLAGLGALS8SHORT	FLAGLGALS8SHORT	CAPZA1	CAPZA1	2|2	0|0|4|1|2	-	2.0	1.25480362245	0.916797506571	0.01	0	0	na	na
FLAGLGALS8LONG	FLAGLGALS8LONG	PLCG1	PLCG1	9|12	5|11|4|0|2	-	10.5	1.7423131946	1.22547388537	0.01	0	0	na	na
FLAGLGALS8SHORT	FLAGLGALS8SHORT	PLCG1	PLCG1	10|10	5|11|4|0|2	-	10.0	1.79736911682	1.26419803388	0.01	0	0	na	na
FLAGLGALS8LONG	FLAGLGALS8LONG	MTMR1	MTMR1	1|3	0|1|4|1|1	-	2.0	1.15149286875	0.941917387538	0.01	0	0	na	na
FLAGLGALS8LONG	FLAGLGALS8LONG	CNN3	CNN3	2|1	0|1|2|2|0	-	1.5	1.1681882912	0.888584620347	0.01	0	0	na	na
FLAGLGALS8SHORT	FLAGLGALS8SHORT	PTGES3	PTGES3	5|4	1|4|3|2|2	-	4.5	1.51505842375	1.34561629007	0.01	0	0	na	na
FLAGLGALS8LONG	FLAGLGALS8LONG	RPL37A	RPL37A	3|4	1|2|2|3|2	-	3.5	1.30991924625	1.17989785632	0.01	0	0	na	na
FLAGLGALS8SHORT	FLAGLGALS8SHORT	EXOSC6	EXOSC6	2|1	0|1|2|2|1	-	1.5	1.09920388306	0.917179041082	0.01	0	0	na	na
FLAGLGALS8LONG	FLAGLGALS8LONG	CCZ1B	CCZ1B	2|0	0|1|2|1|1	-	1.0	0.848500575925	0.737642405909	0.01	0	0	na	na
FLAGLGALS8SHORT	FLAGLGALS8SHORT	STXBP1	STXBP1	3|2	1|2|2|1|2	-	2.5	1.24295821786	1.1308332864	0.01	0	0	na	na
FLAGLGALS8SHORT	FLAGLGALS8SHORT	STXBP2	STXBP2	3|0	1|4|2|0|1	-	1.5	0.750355775065	0.590197091504	0.01	0	0	na	na
FLAGLGALS8LONG	FLAGLGALS8LONG	HNRNPA3	HNRNPA3	2|6	1|1|5|4|2	-	4.0	1.16546882058	0.937480848294	0.01	0	0	na	na
FLAGLGALS8LONG	FLAGLGALS8LONG	HNRNPA0	HNRNPA0	3|1	0|1|2|3|1	-	2.0	1.10040750351	0.888561573808	0.01	0	0	na	na
FLAGLGALS8SHORT	FLAGLGALS8SHORT	HNRNPA0	HNRNPA0	2|2	0|1|2|3|1	-	2.0	1.22029709744	0.985370515882	0.01	0	0	na	na
FLAGLGALS8SHORT	FLAGLGALS8SHORT	LRRFIP1	LRRFIP1	2|0	0|0|2|3|1	-	1.0	0.795886997318	0.589275465803	0.01	0	0	na	na
FLAGLGALS8SHORT	FLAGLGALS8SHORT	SF3B6	SF3B6	2|2	1|1|1|2|2	-	2.0	1.14698643055	0.990033563494	0.01	0	0	na	na
FLAGLGALS8LONG	FLAGLGALS8LONG	PRKAA2	PRKAA2	5|3	1|3|2|4|1	-	4.0	1.34710239754	1.12833488465	0.01	0	0	na	na
FLAGLGALS8LONG	FLAGLGALS8LONG	MTX1	MTX1	2|3	1|2|3|1|0	-	2.5	1.31778005322	1.06231216324	0.01	0	0	na	na
FLAGLGALS8SHORT	FLAGLGALS8SHORT	MTX1	MTX1	1|3	1|2|3|1|0	-	2.0	1.13886448151	0.918081578201	0.01	0	0	na	na
FLAGLGALS8SHORT	FLAGLGALS8SHORT	PRKCI	PRKCI	2|1	0|2|2|1|1	-	1.5	1.10192069312	0.923511991522	0.01	0	0	na	na
FLAGLGALS8LONG	FLAGLGALS8LONG	SAE1	SAE1	2|2	2|1|1|1|1	-	2.0	1.1495989599	1.01492706379	0.01	0	0	na	na
FLAGLGALS8SHORT	FLAGLGALS8SHORT	SAE1	SAE1	2|1	2|1|1|1|1	-	1.5	0.993065050825	0.876730608971	0.01	0	0	na	na
FLAGLGALS8LONG	FLAGLGALS8LONG	PPP4R2	PPP4R2	5|5	0|0|4|4|4	-	5.0	1.59956534148	1.09459344173	0.01	0	0	na	na
FLAGLGALS8LONG	FLAGLGALS8LONG	RPL15	RPL15	0|2	0|0|2|2|1	-	1.0	0.864557245261	0.655867377744	0.01	0	0	na	na
FLAGLGALS8LONG	FLAGLGALS8LONG	RPL19	RPL19	2|3	0|2|2|2|2	-	2.5	1.22645329711	1.02694546899	0.01	0	0	na	na
FLAGLGALS8LONG	FLAGLGALS8LONG	EMD	EMD	2|1	0|3|2|0|0	-	1.5	1.17462353567	0.894799414316	0.01	0	0	na	na
FLAGLGALS8SHORT	FLAGLGALS8SHORT	MATR3	MATR3	1|2	0|1|1|1|2	-	1.5	1.17698506878	0.984599198932	0.01	0	0	na	na
FLAGLGALS8SHORT	FLAGLGALS8SHORT	SFPQ	SFPQ	2|0	0|0|3|2|1	-	1.0	0.811748201311	0.603835045248	0.01	0	0	na	na
FLAGLGALS8SHORT	FLAGLGALS8SHORT	BRE	BRE	2|4	1|2|2|2|2	-	3.0	1.28776299854	1.20228517659	0.01	0	0	na	na
FLAGLGALS8SHORT	FLAGLGALS8SHORT	UBE2S	UBE2S	1|2	0|1|2|2|1	-	1.5	1.09805628376	0.916221480755	0.01	0	0	na	na
FLAGLGALS8LONG	FLAGLGALS8LONG	CLPX	CLPX	2|0	0|1|3|0|1	-	1.0	0.867235601228	0.662251440757	0.01	0	0	na	na
FLAGLGALS8SHORT	FLAGLGALS8SHORT	CLPX	CLPX	2|1	0|1|3|0|1	-	1.5	1.2390708381	0.946197834327	0.01	0	0	na	na
FLAGLGALS8SHORT	FLAGLGALS8SHORT	ARHGEF1	ARHGEF1	2|1	0|1|2|1|2	-	1.5	1.09194799716	0.908781108252	0.01	0	0	na	na
FLAGLGALS8LONG	FLAGLGALS8LONG	GNE	GNE	3|3	2|4|3|0|0	-	3.0	1.25306941793	0.876833962319	0.01	0	0	na	na
FLAGLGALS8SHORT	FLAGLGALS8SHORT	DPP3	DPP3	5|5	2|5|2|1|2	-	5.0	1.59535101343	1.29715599083	0.01	0	0	na	na
FLAGLGALS8LONG	FLAGLGALS8LONG	ANXA5	ANXA5	2|1	0|0|1|2|2	-	1.5	1.12404983517	0.846447367101	0.01	0	0	na	na
FLAGLGALS8LONG	FLAGLGALS8LONG	UBXN6	UBXN6	1|2	1|1|2|0|1	-	1.5	1.1128456715	0.94790740374	0.01	0	0	na	na
FLAGLGALS8SHORT	FLAGLGALS8SHORT	UBXN6	UBXN6	1|2	1|1|2|0|1	-	1.5	1.155418937	0.984170755083	0.01	0	0	na	na
FLAGLGALS8SHORT	FLAGLGALS8SHORT	IPO9	IPO9	9|10	0|8|4|3|6	-	9.5	1.91475422794	1.43210124714	0.01	0	0	na	na
FLAGLGALS8LONG	FLAGLGALS8LONG	POLDIP2	POLDIP2	4|2	0|3|3|1|2	-	3.0	1.28271904871	0.992502048336	0.01	0	0	na	na
FLAGLGALS8LONG	FLAGLGALS8LONG	CMPK1	CMPK1	2|2	1|5|0|0|1	-	2.0	1.0910744841	0.782129556026	0.01	0	0	na	na
FLAGLGALS8SHORT	FLAGLGALS8SHORT	CMPK1	CMPK1	2|2	1|5|0|0|1	-	2.0	1.14395657591	0.820037735153	0.01	0	0	na	na
FLAGLGALS8LONG	FLAGLGALS8LONG	SNRPG	SNRPG	1|2	0|1|1|1|2	-	1.5	1.13361716453	0.948320060888	0.01	0	0	na	na
FLAGLGALS8SHORT	FLAGLGALS8SHORT	UNC45A	UNC45A	3|1	2|2|1|0|2	-	2.0	1.04963675699	0.806419948949	0.01	0	0	na	na
FLAGLGALS8SHORT	FLAGLGALS8SHORT	CRKL	CRKL	3|2	1|0|2|1|4	-	2.5	1.22487808637	0.949805649604	0.01	0	0	na	na
FLAGLGALS8LONG	FLAGLGALS8LONG	ANP32B	ANP32B	1|2	0|0|1|2|3	-	1.5	1.02149391617	0.750736487425	0.01	0	0	na	na
FLAGLGALS8SHORT	FLAGLGALS8SHORT	ANP32B	ANP32B	1|2	0|0|1|2|3	-	1.5	1.0605724091	0.779456825405	0.01	0	0	na	na
FLAGLGALS8LONG	FLAGLGALS8LONG	KLC2	KLC2	1|2	0|0|3|2|1	-	1.5	1.07602049097	0.800419244298	0.01	0	0	na	na
FLAGLGALS8SHORT	FLAGLGALS8SHORT	KLC2	KLC2	1|2	0|0|3|2|1	-	1.5	1.11718496438	0.831040256607	0.01	0	0	na	na
FLAGLGALS8LONG	FLAGLGALS8LONG	FLOT1	FLOT1	2|0	1|1|0|2|1	-	1.0	0.777482740589	0.651426993794	0.01	0	0	na	na
FLAGLGALS8SHORT	FLAGLGALS8SHORT	FLOT1	FLOT1	1|2	1|1|0|2|1	-	1.5	1.10967587018	0.929760595904	0.01	0	0	na	na
FLAGLGALS8LONG	FLAGLGALS8LONG	RBM4	RBM4	4|6	1|3|4|3|2	-	5.0	1.46957863202	1.29205508353	0.01	0	0	na	na
FLAGLGALS8LONG	FLAGLGALS8LONG	GPD2	GPD2	6|1	3|7|2|1|0	-	3.5	0.892198164322	0.637879209597	0.01	0	0	na	na
FLAGLGALS8SHORT	FLAGLGALS8SHORT	PELO	PELO	3|3	1|2|3|1|1	-	3.0	1.459710826	1.28284154278	0.01	0	0	na	na
FLAGLGALS8LONG	FLAGLGALS8LONG	BZW1	BZW1	3|5	4|5|2|0|0	-	4.0	1.25205888774	0.850790620336	0.01	0	0	na	na
FLAGLGALS8SHORT	FLAGLGALS8SHORT	BZW1	BZW1	5|3	4|5|2|0|0	-	4.0	1.32416878948	0.899790254964	0.01	0	0	na	na
FLAGLGALS8SHORT	FLAGLGALS8SHORT	FEN1	FEN1	6|3	3|4|2|0|4	-	4.5	1.29183141267	0.954397530326	0.01	0	0	na	na
FLAGLGALS8LONG	FLAGLGALS8LONG	STRAP	STRAP	10|7	2|6|6|2|5	-	8.5	1.57430089714	1.29136190749	0.01	0	0	na	na
FLAGLGALS8LONG	FLAGLGALS8LONG	DFFA	DFFA	2|2	0|3|1|1|1	-	2.0	1.25408736999	1.01681415134	0.01	0	0	na	na
FLAGLGALS8LONG	FLAGLGALS8LONG	ARFGAP1	ARFGAP1	2|0	3|3|0|0|0	-	1.0	0.664062474181	0.476646879975	0.01	0	0	na	na
FLAGLGALS8LONG	FLAGLGALS8LONG	DENR	DENR	2|2	1|2|1|1|1	-	2.0	1.19957210576	1.08499112281	0.01	0	0	na	na
FLAGLGALS8SHORT	FLAGLGALS8SHORT	DENR	DENR	1|2	1|2|1|1|1	-	1.5	1.03515180025	0.936275950929	0.01	0	0	na	na
FLAGLGALS8SHORT	FLAGLGALS8SHORT	NEK9	NEK9	2|0	0|0|2|3|1	-	1.0	0.795886997318	0.589275465803	0.01	0	0	na	na
FLAGLGALS8SHORT	FLAGLGALS8SHORT	TPT1	TPT1	1|2	0|1|2|1|1	-	1.5	1.21103732055	1.05281305413	0.01	0	0	na	na
FLAGLGALS8LONG	FLAGLGALS8LONG	FBXO22	FBXO22	2|1	2|3|0|0|1	-	1.5	0.937501407004	0.677300423458	0.01	0	0	na	na
FLAGLGALS8SHORT	FLAGLGALS8SHORT	FBXO22	FBXO22	0|2	2|3|0|0|1	-	1.0	0.708565758688	0.511905246031	0.01	0	0	na	na
FLAGLGALS8SHORT	FLAGLGALS8SHORT	GNB1	GNB1	1|2	0|2|1|1|1	-	1.5	1.1885920076	0.998189692987	0.01	0	0	na	na
FLAGLGALS8LONG	FLAGLGALS8LONG	AGAP3	AGAP3	2|0	0|2|1|1|1	-	1.0	0.832774503208	0.699371121774	0.01	0	0	na	na
FLAGLGALS8SHORT	FLAGLGALS8SHORT	AGAP3	AGAP3	2|1	0|2|1|1|1	-	1.5	1.18983422749	0.999232919836	0.01	0	0	na	na
FLAGLGALS8SHORT	FLAGLGALS8SHORT	POLA1	POLA1	4|5	0|2|4|5|1	-	4.5	1.57952906982	1.17153776243	0.01	0	0	na	na
FLAGLGALS8SHORT	FLAGLGALS8SHORT	SLIRP	SLIRP	6|7	2|7|3|2|2	-	6.5	1.63584913407	1.38117392559	0.01	0	0	na	na
FLAGLGALS8SHORT	FLAGLGALS8SHORT	ROCK2	ROCK2	4|3	0|0|6|2|3	-	3.5	1.40109203215	0.972314982911	0.01	0	0	na	na
FLAGLGALS8SHORT	FLAGLGALS8SHORT	MRI1	MRI1	1|3	1|6|1|0|0	-	2.0	1.02542080251	0.727629865941	0.01	0	0	na	na
FLAGLGALS8LONG	FLAGLGALS8LONG	ACOT9	ACOT9	6|3	3|8|0|0|3	-	4.5	1.14207809385	0.760875727944	0.01	0	0	na	na
FLAGLGALS8LONG	FLAGLGALS8LONG	JUP	JUP	5|2	0|1|5|3|2	-	3.5	1.24911690667	0.935229125893	0.01	0	0	na	na
FLAGLGALS8LONG	FLAGLGALS8LONG	RIC8A	RIC8A	2|2	0|2|3|0|1	-	2.0	1.30116302803	0.969067644773	0.01	0	0	na	na
FLAGLGALS8LONG	FLAGLGALS8LONG	BCCIP	BCCIP	3|3	0|1|3|2|2	-	3.0	1.423789335	1.12309832377	0.01	0	0	na	na
FLAGLGALS8SHORT	FLAGLGALS8SHORT	BCCIP	BCCIP	3|3	0|1|3|2|2	-	3.0	1.5026644234	1.18531573009	0.01	0	0	na	na
FLAGLGALS8SHORT	FLAGLGALS8SHORT	GPHN	GPHN	1|2	0|0|3|1|2	-	1.5	1.10968277859	0.824132583395	0.01	0	0	na	na
FLAGLGALS8SHORT	FLAGLGALS8SHORT	PHF6	PHF6	1|2	0|0|3|1|2	-	1.5	1.10968277859	0.824132583395	0.01	0	0	na	na
FLAGLGALS8SHORT	FLAGLGALS8SHORT	RPP30	RPP30	1|2	0|1|2|1|2	-	1.5	1.0908079732	0.9078323156	0.01	0	0	na	na
FLAGLGALS8SHORT	FLAGLGALS8SHORT	SH3GL1	SH3GL1	1|2	1|2|1|0|2	-	1.5	1.02870773492	0.819840167601	0.01	0	0	na	na
FLAGLGALS8LONG	FLAGLGALS8LONG	ABCF2	ABCF2	2|2	0|1|2|2|1	-	2.0	1.27246814258	1.06175126271	0.01	0	0	na	na
FLAGLGALS8SHORT	FLAGLGALS8SHORT	ABCF2	ABCF2	0|2	0|1|2|2|1	-	1.0	0.794682525472	0.66308550025	0.01	0	0	na	na
FLAGLGALS8LONG	FLAGLGALS8LONG	SPAG9	SPAG9	17|16	1|3|9|6|12	-	16.5	2.13120288578	1.56186682626	0.01	0	0	na	na
FLAGLGALS8SHORT	FLAGLGALS8SHORT	SPAG9	SPAG9	14|16	1|3|9|6|12	-	15.0	2.08751637172	1.52985086123	0.01	0	0	na	na
FLAGLGALS8LONG	FLAGLGALS8LONG	P4HB	P4HB	8|6	0|4|6|3|3	-	7.0	1.74082419288	1.39752349718	0.01	0	0	na	na
FLAGLGALS8LONG	FLAGLGALS8LONG	CHTOP	CHTOP	2|3	1|0|2|4|1	-	2.5	1.18473339962	0.929547273296	0.01	0	0	na	na
FLAGLGALS8SHORT	FLAGLGALS8SHORT	CHTOP	CHTOP	2|3	1|0|2|4|1	-	2.5	1.24401955572	0.976063464002	0.01	0	0	na	na
FLAGLGALS8SHORT	FLAGLGALS8SHORT	TRMT1L	TRMT1L	1|2	1|1|1|0|2	-	1.5	1.12438256566	0.924308993864	0.01	0	0	na	na
FLAGLGALS8LONG	FLAGLGALS8LONG	PFDN2	PFDN2	3|1	1|1|3|2|0	-	2.0	1.08315545256	0.869914560675	0.01	0	0	na	na
FLAGLGALS8LONG	FLAGLGALS8LONG	HNRNPUL1	HNRNPUL1	3|1	0|1|2|2|2	-	2.0	1.09375976463	0.881352419116	0.01	0	0	na	na
FLAGLGALS8SHORT	FLAGLGALS8SHORT	HNRNPUL1	HNRNPUL1	2|2	0|1|2|2|2	-	2.0	1.21292508622	0.9773759225	0.01	0	0	na	na
FLAGLGALS8LONG	FLAGLGALS8LONG	RPS17	RPS17	2|2	0|0|3|3|1	-	2.0	1.18240377956	0.861643836194	0.01	0	0	na	na
FLAGLGALS8SHORT	FLAGLGALS8SHORT	RPS17	RPS17	2|2	0|0|3|3|1	-	2.0	1.23971241076	0.903405905706	0.01	0	0	na	na
FLAGLGALS8SHORT	FLAGLGALS8SHORT	LSM12	LSM12	3|1	1|2|0|3|2	-	2.0	0.992576690883	0.80130781141	0.01	0	0	na	na
FLAGLGALS8SHORT	FLAGLGALS8SHORT	HM13	HM13	2|2	0|2|2|1|1	-	2.0	1.33743949146	1.12089864181	0.01	0	0	na	na
FLAGLGALS8LONG	FLAGLGALS8LONG	L2HGDH	L2HGDH	5|4	3|4|2|1|2	-	4.5	1.33651093144	1.07626756992	0.01	0	0	na	na
FLAGLGALS8LONG	FLAGLGALS8LONG	AK6	AK6	3|3	0|3|1|2|2	-	3.0	1.38342393095	1.06199184558	0.01	0	0	na	na
FLAGLGALS8LONG	FLAGLGALS8LONG	AK4	AK4	4|4	1|4|3|0|2	-	4.0	1.48198716197	1.16110645352	0.01	0	0	na	na
FLAGLGALS8SHORT	FLAGLGALS8SHORT	AK4	AK4	1|4	1|4|3|0|2	-	2.5	1.00768698678	0.789502023703	0.01	0	0	na	na
FLAGLGALS8LONG	FLAGLGALS8LONG	MCCC2	MCCC2	4|3	1|2|2|0|4	-	3.5	1.38546589603	1.09939418759	0.01	0	0	na	na
FLAGLGALS8SHORT	FLAGLGALS8SHORT	GFM2	GFM2	4|3	2|3|1|2|2	-	3.5	1.32743628898	1.14426374554	0.01	0	0	na	na
FLAGLGALS8LONG	FLAGLGALS8LONG	CDC123	CDC123	4|2	0|1|3|3|2	-	3.0	1.27772657287	0.985056799897	0.01	0	0	na	na
FLAGLGALS8LONG	FLAGLGALS8LONG	TM9SF3	TM9SF3	3|1	1|2|2|0|2	-	2.0	1.05428820855	0.886690922509	0.01	0	0	na	na
FLAGLGALS8SHORT	FLAGLGALS8SHORT	TM9SF3	TM9SF3	2|2	1|2|2|0|2	-	2.0	1.16915309706	0.98329605679	0.01	0	0	na	na
FLAGLGALS8SHORT	FLAGLGALS8SHORT	MAD1L1	MAD1L1	3|1	1|2|2|2|1	-	2.0	1.02961976632	0.947159422375	0.01	0	0	na	na
FLAGLGALS8LONG	FLAGLGALS8LONG	ILVBL	ILVBL	5|3	3|7|1|0|0	-	4.0	1.27080168875	0.86561080577	0.01	0	0	na	na
FLAGLGALS8SHORT	FLAGLGALS8SHORT	RTN4	RTN4	4|5	3|7|2|0|1	-	4.5	1.35536679197	0.97267599056	0.01	0	0	na	na
FLAGLGALS8LONG	FLAGLGALS8LONG	COPS7B	COPS7B	3|2	0|0|1|3|3	-	2.5	1.29002365452	0.930786213467	0.01	0	0	na	na
FLAGLGALS8LONG	FLAGLGALS8LONG	HEATR3	HEATR3	2|2	0|2|2|0|2	-	2.0	1.26717215081	0.937840876549	0.01	0	0	na	na
FLAGLGALS8SHORT	FLAGLGALS8SHORT	HEATR3	HEATR3	0|2	0|2|2|0|2	-	1.0	0.791375069689	0.585700915668	0.01	0	0	na	na
FLAGLGALS8SHORT	FLAGLGALS8SHORT	RFC3	RFC3	2|2	1|2|1|1|1	-	2.0	1.25771284972	1.13757836685	0.01	0	0	na	na
FLAGLGALS8LONG	FLAGLGALS8LONG	OXSR1	OXSR1	5|3	1|5|2|1|3	-	4.0	1.26188181959	1.0253476688	0.01	0	0	na	na
FLAGLGALS8SHORT	FLAGLGALS8SHORT	SRP72	SRP72	4|2	0|2|5|1|2	-	3.0	1.29778445733	0.991833948562	0.01	0	0	na	na
FLAGLGALS8SHORT	FLAGLGALS8SHORT	TAMM41	TAMM41	1|2	0|1|3|1|1	-	1.5	1.11999444011	0.94187835192	0.01	0	0	na	na
FLAGLGALS8SHORT	FLAGLGALS8SHORT	ZBP1	ZBP1	2|2	1|1|1|1|2	-	2.0	1.24700294867	1.11916727761	0.01	0	0	na	na
FLAGLGALS8LONG	FLAGLGALS8LONG	SMARCAD1	SMARCAD1	2|2	0|0|3|4|0	-	2.0	1.18974998531	0.868154346786	0.01	0	0	na	na
FLAGLGALS8LONG	FLAGLGALS8LONG	COPRS	COPRS	4|2	0|0|4|4|2	-	3.0	1.20526382658	0.84238475308	0.01	0	0	na	na
FLAGLGALS8SHORT	FLAGLGALS8SHORT	GPD1L	GPD1L	3|3	1|4|1|0|2	-	3.0	1.41192591142	1.07397764435	0.01	0	0	na	na
FLAGLGALS8SHORT	FLAGLGALS8SHORT	LCLAT1	LCLAT1	0|2	1|3|1|0|0	-	1.0	0.829206397514	0.620628022218	0.01	0	0	na	na
FLAGLGALS8SHORT	FLAGLGALS8SHORT	DPM3	DPM3	1|2	0|2|1|1|1	-	1.5	1.1885920076	0.998189692987	0.01	0	0	na	na
FLAGLGALS8LONG	FLAGLGALS8LONG	TBC1D9B	TBC1D9B	3|2	1|2|2|0|2	-	2.5	1.27591233867	1.07308407648	0.01	0	0	na	na
FLAGLGALS8SHORT	FLAGLGALS8SHORT	SRP68	SRP68	7|5	0|3|5|4|4	-	6.0	1.59963991699	1.27099759999	0.01	0	0	na	na
FLAGLGALS8SHORT	FLAGLGALS8SHORT	NCKIPSD	NCKIPSD	2|1	1|3|0|0|2	-	1.5	1.01352505487	0.737358058902	0.01	0	0	na	na
FLAGLGALS8SHORT	FLAGLGALS8SHORT	SUCLG2	SUCLG2	2|2	1|2|0|0|3	-	2.0	1.21990307793	0.885933355341	0.01	0	0	na	na
FLAGLGALS8LONG	FLAGLGALS8LONG	LIG1	LIG1	2|1	0|2|2|0|1	-	1.5	1.1627889596	0.883384378894	0.01	0	0	na	na
FLAGLGALS8SHORT	FLAGLGALS8SHORT	PPIP5K2	PPIP5K2	3|2	0|2|2|2|2	-	2.5	1.28851745552	1.07891361683	0.01	0	0	na	na
FLAGLGALS8LONG	FLAGLGALS8LONG	SLAIN2	SLAIN2	2|0	0|0|3|1|1	-	1.0	0.864832021234	0.659917172242	0.01	0	0	na	na
FLAGLGALS8LONG	FLAGLGALS8LONG	STT3A	STT3A	9|9	2|5|7|3|3	-	9.0	1.76704667511	1.56739093099	0.01	0	0	na	na
FLAGLGALS8SHORT	FLAGLGALS8SHORT	TAF2	TAF2	5|2	0|1|6|3|2	-	3.5	1.25769369371	0.930230683676	0.01	0	0	na	na
FLAGLGALS8LONG	FLAGLGALS8LONG	AP1G1	AP1G1	3|2	0|5|2|1|0	-	2.5	1.24433262008	0.891423971152	0.01	0	0	na	na
FLAGLGALS8SHORT	FLAGLGALS8SHORT	HMOX2	HMOX2	2|5	4|6|1|0|0	-	3.5	1.13877753917	0.77274636829	0.01	0	0	na	na
FLAGLGALS8SHORT	FLAGLGALS8SHORT	AKAP8L	AKAP8L	3|3	0|2|1|1|4	-	3.0	1.44126344153	1.10242630519	0.01	0	0	na	na
FLAGLGALS8SHORT	FLAGLGALS8SHORT	SEC31A	SEC31A	1|3	0|1|3|2|2	-	2.0	1.07540056924	0.848286011842	0.01	0	0	na	na
FLAGLGALS8LONG	FLAGLGALS8LONG	UBE2Q1	UBE2Q1	1|0	0|0|1|0|1	-	0.5	0.985431715395	0.836244159725	0.0	0	0	na	na
FLAGLGALS8SHORT	FLAGLGALS8SHORT	UBE2Q1	UBE2Q1	1|0	0|0|1|0|1	-	0.5	1.01199315428	0.858784380214	0.0	0	0	na	na
FLAGLGALS8LONG	FLAGLGALS8LONG	HIST1H4A	HIST1H4A	2|4	1|3|5|4|4	-	3.0	0.802916847738	0.684202798706	0.0	0	0	na	na
FLAGLGALS8SHORT	FLAGLGALS8SHORT	HIST1H4A	HIST1H4A	1|2	1|3|5|4|4	-	1.5	0.54195370467	0.461823964148	0.0	0	0	na	na
FLAGLGALS8SHORT	FLAGLGALS8SHORT	AGK	AGK	0|1	1|1|3|1|1	-	0.5	0.585976449712	0.528631655842	0.0	0	0	na	na
FLAGLGALS8SHORT	FLAGLGALS8SHORT	NCBP1	NCBP1	5|6	0|6|4|2|6	-	5.5	1.34628136419	0.984203728474	0.0	0	0	na	na
FLAGLGALS8LONG	FLAGLGALS8LONG	HSPA5	HSPA5	33|24	32|36|26|24|25	-	28.5	0.791181463388	0.672384374945	0.0	0	0	na	na
FLAGLGALS8SHORT	FLAGLGALS8SHORT	HSPA5	HSPA5	26|29	32|36|26|24|25	-	27.5	0.829993568864	0.705368784323	0.0	0	0	na	na
FLAGLGALS8LONG	FLAGLGALS8LONG	HSPA4	HSPA4	1|2	3|10|4|1|1	-	1.5	0.463374597397	0.334144399036	0.0	0	0	na	na
FLAGLGALS8SHORT	FLAGLGALS8SHORT	HSPA4	HSPA4	4|4	3|10|4|1|1	-	4.0	0.960856906535	0.69288423534	0.0	0	0	na	na
FLAGLGALS8LONG	FLAGLGALS8LONG	NELFB	NELFB	4|4	1|7|4|0|0	-	4.0	1.34144192222	0.917973891668	0.0	0	0	na	na
FLAGLGALS8LONG	FLAGLGALS8LONG	HSPA9	HSPA9	25|25	29|33|15|19|13	-	25.0	0.898252663871	0.693889357419	0.0	0	0	na	na
FLAGLGALS8SHORT	FLAGLGALS8SHORT	HSPA9	HSPA9	20|22	29|33|15|19|13	-	21.0	0.816085912263	0.630416532046	0.0	0	0	na	na
FLAGLGALS8LONG	FLAGLGALS8LONG	HSPA8	HSPA8	37|35	49|54|48|38|33	-	36.0	0.659374167977	0.57559342138	0.0	0	0	na	na
FLAGLGALS8SHORT	FLAGLGALS8SHORT	HSPA8	HSPA8	35|35	49|54|48|38|33	-	35.0	0.690047555651	0.602369417489	0.0	0	0	na	na
FLAGLGALS8LONG	FLAGLGALS8LONG	NELFE	NELFE	2|4	0|2|6|6|0	-	3.0	0.980658477119	0.664547422806	0.0	0	0	na	na
FLAGLGALS8SHORT	FLAGLGALS8SHORT	NELFE	NELFE	2|0	0|2|6|6|0	-	1.0	0.480956344649	0.325922129647	0.0	0	0	na	na
FLAGLGALS8LONG	FLAGLGALS8LONG	ATXN10	ATXN10	10|9	7|10|5|2|7	-	9.5	1.18330699185	0.895526935607	0.0	0	0	na	na
FLAGLGALS8SHORT	FLAGLGALS8SHORT	ATXN10	ATXN10	12|8	7|10|5|2|7	-	10.0	1.30459106371	0.987314742112	0.0	0	0	na	na
FLAGLGALS8SHORT	FLAGLGALS8SHORT	ASS1	ASS1	1|0	0|3|0|0|0	-	0.5	0.878220778921	0.706564938447	0.0	0	0	na	na
FLAGLGALS8LONG	FLAGLGALS8LONG	DCANP1	DCANP1	0|1	0|0|0|0|0	-	0.5	1.36667803368	1.36667803368	0.0	0	0	na	na
FLAGLGALS8SHORT	FLAGLGALS8SHORT	DCANP1	DCANP1	1|0	0|0|0|0|0	-	0.5	1.38175466122	1.38175466122	0.0	0	0	na	na
FLAGLGALS8LONG	FLAGLGALS8LONG	HSPA6	HSPA6	1|1	1|1|1|1|1	-	1.0	0.900975966961	0.852145398516	0.0	0	0	na	na
FLAGLGALS8SHORT	FLAGLGALS8SHORT	HSPA6	HSPA6	1|1	1|1|1|1|1	-	1.0	0.932728894956	0.882177399893	0.0	0	0	na	na
FLAGLGALS8LONG	FLAGLGALS8LONG	SPR	SPR	2|2	1|4|1|0|2	-	2.0	1.01873426203	0.774897474514	0.0	0	0	na	na
FLAGLGALS8SHORT	FLAGLGALS8SHORT	SPR	SPR	2|1	1|4|1|0|2	-	1.5	0.880019404153	0.669384391215	0.0	0	0	na	na
FLAGLGALS8LONG	FLAGLGALS8LONG	ZNF706	ZNF706	1|2	1|1|2|1|1	-	1.5	1.01336706483	0.94790740374	0.0	0	0	na	na
FLAGLGALS8SHORT	FLAGLGALS8SHORT	ZNF706	ZNF706	1|1	1|1|2|1|1	-	1.0	0.866857122051	0.810861446452	0.0	0	0	na	na
FLAGLGALS8SHORT	FLAGLGALS8SHORT	ZC3H15	ZC3H15	3|2	1|2|3|2|1	-	2.5	1.17891304199	1.0527090382	0.0	0	0	na	na
FLAGLGALS8LONG	FLAGLGALS8LONG	SPTLC1	SPTLC1	1|2	4|1|1|2|0	-	1.5	0.769657690046	0.571513119302	0.0	0	0	na	na
FLAGLGALS8LONG	FLAGLGALS8LONG	DHX8	DHX8	2|1	0|2|8|7|3	-	1.5	0.478059385813	0.345179095706	0.0	0	0	na	na
FLAGLGALS8SHORT	FLAGLGALS8SHORT	DHX8	DHX8	1|1	0|2|8|7|3	-	1.0	0.411336469943	0.297002328454	0.0	0	0	na	na
FLAGLGALS8LONG	FLAGLGALS8LONG	DHX9	DHX9	18|18	1|5|17|13|12	-	18.0	1.6166576137	1.16181624296	0.0	0	0	na	na
FLAGLGALS8SHORT	FLAGLGALS8SHORT	DHX9	DHX9	15|16	1|5|17|13|12	-	15.5	1.50662347705	1.0827398534	0.0	0	0	na	na
FLAGLGALS8LONG	FLAGLGALS8LONG	DIMT1	DIMT1	1|0	0|0|1|0|0	-	0.5	1.16483375893	1.0691342376	0.0	0	0	na	na
FLAGLGALS8SHORT	FLAGLGALS8SHORT	DIMT1	DIMT1	0|1	0|0|1|0|0	-	0.5	1.19272809423	1.09473685143	0.0	0	0	na	na
FLAGLGALS8LONG	FLAGLGALS8LONG	NSRP1	NSRP1	1|1	0|0|0|0|0	-	1.0	1.83884919249	1.83884919249	0.0	0	0	na	na
FLAGLGALS8SHORT	FLAGLGALS8SHORT	NSRP1	NSRP1	1|1	0|0|0|0|0	-	1.0	1.90365541168	1.90365541168	0.0	0	0	na	na
FLAGLGALS8LONG	FLAGLGALS8LONG	PPP2R2A	PPP2R2A	8|8	1|6|6|9|4	-	8.0	1.2905990207	1.04083690726	0.0	0	0	na	na
FLAGLGALS8SHORT	FLAGLGALS8SHORT	PPP2R2A	PPP2R2A	5|6	1|6|6|9|4	-	5.5	0.996510915362	0.803661960507	0.0	0	0	na	na
FLAGLGALS8SHORT	FLAGLGALS8SHORT	TRAPPC9	TRAPPC9	1|0	0|0|0|0|0	-	0.5	1.38175466122	1.38175466122	0.0	0	0	na	na
FLAGLGALS8LONG	FLAGLGALS8LONG	HNRNPDL	HNRNPDL	1|2	0|4|3|5|0	-	1.5	0.692993645304	0.474957280509	0.0	0	0	na	na
FLAGLGALS8SHORT	FLAGLGALS8SHORT	HNRNPDL	HNRNPDL	1|2	0|4|3|5|0	-	1.5	0.719504960586	0.493127349303	0.0	0	0	na	na
FLAGLGALS8SHORT	FLAGLGALS8SHORT	ANP32E	ANP32E	1|1	0|0|1|0|0	-	1.0	1.64805760376	1.51265774727	0.0	0	0	na	na
FLAGLGALS8LONG	FLAGLGALS8LONG	CTBP1	CTBP1	8|7	6|7|5|6|6	-	7.5	0.999187186875	0.885774313057	0.0	0	0	na	na
FLAGLGALS8SHORT	FLAGLGALS8SHORT	CTBP1	CTBP1	6|8	6|7|5|6|6	-	7.0	0.998225778339	0.884922029324	0.0	0	0	na	na
FLAGLGALS8LONG	FLAGLGALS8LONG	CTBP2	CTBP2	4|7	3|8|2|2|4	-	5.5	1.10946015283	0.857120710632	0.0	0	0	na	na
FLAGLGALS8SHORT	FLAGLGALS8SHORT	CTBP2	CTBP2	5|5	3|8|2|2|4	-	5.0	1.11765498498	0.863451681899	0.0	0	0	na	na
FLAGLGALS8LONG	FLAGLGALS8LONG	TSG101	TSG101	1|0	0|1|0|0|0	-	0.5	1.12960021802	1.02044444466	0.0	0	0	na	na
FLAGLGALS8LONG	FLAGLGALS8LONG	C19ORF53	C19ORF53	3|3	1|1|4|2|2	-	3.0	1.20713432959	1.03744446393	0.0	0	0	na	na
FLAGLGALS8SHORT	FLAGLGALS8SHORT	C19ORF53	C19ORF53	3|1	1|1|4|2|2	-	2.0	0.913201246719	0.784830283292	0.0	0	0	na	na
FLAGLGALS8SHORT	FLAGLGALS8SHORT	ATP2A2	ATP2A2	9|9	2|3|9|5|2	-	9.0	1.84592054018	1.54199563975	0.0	0	0	na	na
FLAGLGALS8LONG	FLAGLGALS8LONG	ITGA6	ITGA6	0|1	1|1|0|0|0	-	0.5	0.923889185494	0.759781812149	0.0	0	0	na	na
FLAGLGALS8LONG	FLAGLGALS8LONG	KIAA1279	KIAA1279	8|5	5|7|9|4|3	-	6.5	0.959056807998	0.794319581355	0.0	0	0	na	na
FLAGLGALS8SHORT	FLAGLGALS8SHORT	KIAA1279	KIAA1279	5|5	5|7|9|4|3	-	5.0	0.837306244612	0.693482117159	0.0	0	0	na	na
FLAGLGALS8LONG	FLAGLGALS8LONG	GTF3C3	GTF3C3	1|0	0|0|3|0|0	-	0.5	0.918252125548	0.757828688049	0.0	0	0	na	na
FLAGLGALS8SHORT	FLAGLGALS8SHORT	GTF3C3	GTF3C3	0|1	0|0|3|0|0	-	0.5	0.940241557501	0.775976451505	0.0	0	0	na	na
FLAGLGALS8LONG	FLAGLGALS8LONG	EDC3	EDC3	2|2	0|3|5|1|2	-	2.0	0.902834550961	0.678031316762	0.0	0	0	na	na
FLAGLGALS8SHORT	FLAGLGALS8SHORT	EDC3	EDC3	2|2	0|3|5|1|2	-	2.0	0.946593048024	0.71089407257	0.0	0	0	na	na
FLAGLGALS8LONG	FLAGLGALS8LONG	GTF3C4	GTF3C4	1|1	0|0|1|0|2	-	1.0	1.16702790401	0.938452843402	0.0	0	0	na	na
FLAGLGALS8SHORT	FLAGLGALS8SHORT	GTF3C4	GTF3C4	1|1	0|0|1|0|2	-	1.0	1.20815725081	0.971526561965	0.0	0	0	na	na
FLAGLGALS8LONG	FLAGLGALS8LONG	XPO1	XPO1	50|47	37|46|27|11|37	-	48.5	1.20448908319	0.897872947267	0.0	0	0	na	na
FLAGLGALS8SHORT	FLAGLGALS8SHORT	XPO1	XPO1	51|46	37|46|27|11|37	-	48.5	1.29466910183	0.965096635928	0.0	0	0	na	na
FLAGLGALS8LONG	FLAGLGALS8LONG	XPO5	XPO5	31|35	28|33|28|10|22	-	33.0	1.08817671364	0.876263733255	0.0	0	0	na	na
FLAGLGALS8SHORT	FLAGLGALS8SHORT	XPO5	XPO5	33|32	28|33|28|10|22	-	32.5	1.15426492835	0.929481841147	0.0	0	0	na	na
FLAGLGALS8LONG	FLAGLGALS8LONG	CSDE1	CSDE1	10|9	1|5|9|6|5	-	9.5	1.5259626201	1.27177583109	0.0	0	0	na	na
FLAGLGALS8SHORT	FLAGLGALS8SHORT	CSDE1	CSDE1	9|5	1|5|9|6|5	-	7.0	1.20989355553	1.00835588097	0.0	0	0	na	na
FLAGLGALS8LONG	FLAGLGALS8LONG	XPO6	XPO6	1|2	2|4|0|0|1	-	1.5	0.872342503824	0.62073531229	0.0	0	0	na	na
FLAGLGALS8SHORT	FLAGLGALS8SHORT	XPO6	XPO6	2|1	2|4|0|0|1	-	1.5	0.906661607793	0.64515585769	0.0	0	0	na	na
FLAGLGALS8LONG	FLAGLGALS8LONG	HBS1L	HBS1L	11|9	5|12|10|7|10	-	10.0	0.957347750664	0.856460721362	0.0	0	0	na	na
FLAGLGALS8SHORT	FLAGLGALS8SHORT	HBS1L	HBS1L	10|10	5|12|10|7|10	-	10.0	1.02810605659	0.919762389636	0.0	0	0	na	na
FLAGLGALS8LONG	FLAGLGALS8LONG	FBXL13	FBXL13	1|1	1|1|1|1|1	-	1.0	0.900975966961	0.852145398516	0.0	0	0	na	na
FLAGLGALS8SHORT	FLAGLGALS8SHORT	FBXL13	FBXL13	0|1	1|1|1|1|1	-	0.5	0.675032204441	0.638447203874	0.0	0	0	na	na
FLAGLGALS8LONG	FLAGLGALS8LONG	GMDS	GMDS	7|7	7|6|5|6|4	-	7.0	0.987407385309	0.834214649014	0.0	0	0	na	na
FLAGLGALS8SHORT	FLAGLGALS8SHORT	GMDS	GMDS	7|7	7|6|5|6|4	-	7.0	1.05279344301	0.889456292927	0.0	0	0	na	na
FLAGLGALS8LONG	FLAGLGALS8LONG	TIPRL	TIPRL	9|9	7|7|6|5|7	-	9.0	1.10450859369	0.945044735848	0.0	0	0	na	na
FLAGLGALS8SHORT	FLAGLGALS8SHORT	TIPRL	TIPRL	7|10	7|7|6|5|7	-	8.5	1.10784322895	0.947897931845	0.0	0	0	na	na
FLAGLGALS8SHORT	FLAGLGALS8SHORT	TTL	TTL	1|0	0|1|0|0|0	-	0.5	1.16004759117	1.04794962064	0.0	0	0	na	na
FLAGLGALS8LONG	FLAGLGALS8LONG	XPOT	XPOT	19|14	17|20|6|0|11	-	16.5	1.13257540019	0.75726216039	0.0	0	0	na	na
FLAGLGALS8SHORT	FLAGLGALS8SHORT	XPOT	XPOT	16|14	17|20|6|0|11	-	15.0	1.12051381692	0.749197548882	0.0	0	0	na	na
FLAGLGALS8LONG	FLAGLGALS8LONG	MPV17	MPV17	0|1	0|1|0|0|0	-	0.5	1.14739005801	1.03651521297	0.0	0	0	na	na
FLAGLGALS8LONG	FLAGLGALS8LONG	GART	GART	45|49	39|47|53|50|47	-	47.0	0.821760035535	0.768258090453	0.0	0	0	na	na
FLAGLGALS8SHORT	FLAGLGALS8SHORT	GART	GART	41|43	39|47|53|50|47	-	42.0	0.792496715403	0.740900003574	0.0	0	0	na	na
FLAGLGALS8LONG	FLAGLGALS8LONG	GCLM	GCLM	3|3	2|4|4|2|2	-	3.0	0.931601216659	0.823736935361	0.0	0	0	na	na
FLAGLGALS8SHORT	FLAGLGALS8SHORT	GCLM	GCLM	2|3	2|4|4|2|2	-	2.5	0.854932899352	0.75594556325	0.0	0	0	na	na
FLAGLGALS8LONG	FLAGLGALS8LONG	SNRPB2	SNRPB2	1|2	1|1|3|3|2	-	1.5	0.753341334888	0.643559791452	0.0	0	0	na	na
FLAGLGALS8SHORT	FLAGLGALS8SHORT	SNRPB2	SNRPB2	1|1	1|1|3|3|2	-	1.0	0.644425227685	0.550515610824	0.0	0	0	na	na
FLAGLGALS8LONG	FLAGLGALS8LONG	PSMD14	PSMD14	10|11	6|8|11|11|9	-	10.5	0.978266768814	0.921329910886	0.0	0	0	na	na
FLAGLGALS8SHORT	FLAGLGALS8SHORT	PSMD14	PSMD14	10|10	6|8|11|11|9	-	10.0	1.00206413922	0.943742232206	0.0	0	0	na	na
FLAGLGALS8LONG	FLAGLGALS8LONG	PSMD11	PSMD11	25|21	10|16|33|26|23	-	23.0	0.918977203471	0.774614622968	0.0	0	0	na	na
FLAGLGALS8SHORT	FLAGLGALS8SHORT	PSMD11	PSMD11	23|21	10|16|33|26|23	-	22.0	0.948311484205	0.799340767125	0.0	0	0	na	na
FLAGLGALS8LONG	FLAGLGALS8LONG	PSMD10	PSMD10	1|2	0|2|3|0|2	-	1.5	0.981178146268	0.714762439974	0.0	0	0	na	na
FLAGLGALS8LONG	FLAGLGALS8LONG	TOP1	TOP1	0|1	1|1|1|1|1	-	0.5	0.669627540937	0.633335459162	0.0	0	0	na	na
FLAGLGALS8SHORT	FLAGLGALS8SHORT	TOP1	TOP1	1|1	1|1|1|1|1	-	1.0	0.932728894956	0.882177399893	0.0	0	0	na	na
FLAGLGALS8LONG	FLAGLGALS8LONG	PSMD12	PSMD12	21|21	12|15|29|23|22	-	21.0	0.88776621987	0.784214457959	0.0	0	0	na	na
FLAGLGALS8SHORT	FLAGLGALS8SHORT	PSMD12	PSMD12	20|22	12|15|29|23|22	-	21.0	0.951929647712	0.84089366771	0.0	0	0	na	na
FLAGLGALS8LONG	FLAGLGALS8LONG	SERBP1	SERBP1	20|24	15|22|26|21|21	-	22.0	0.877008749786	0.858599225424	0.0	0	0	na	na
FLAGLGALS8SHORT	FLAGLGALS8SHORT	SERBP1	SERBP1	23|18	15|22|26|21|21	-	20.5	0.877664199571	0.859240916488	0.0	0	0	na	na
FLAGLGALS8SHORT	FLAGLGALS8SHORT	FAM134C	FAM134C	1|0	0|1|0|0|0	-	0.5	1.16004759117	1.04794962064	0.0	0	0	na	na
FLAGLGALS8LONG	FLAGLGALS8LONG	PPP4C	PPP4C	9|6	4|3|6|4|5	-	7.5	1.30608205915	1.15266385268	0.0	0	0	na	na
FLAGLGALS8SHORT	FLAGLGALS8SHORT	PPP4C	PPP4C	7|5	4|3|6|4|5	-	6.0	1.157598825	1.02162211948	0.0	0	0	na	na
FLAGLGALS8LONG	FLAGLGALS8LONG	NUP133	NUP133	2|4	0|0|6|3|2	-	3.0	1.16430601817	0.808595003931	0.0	0	0	na	na
FLAGLGALS8SHORT	FLAGLGALS8SHORT	NUP133	NUP133	2|1	0|0|6|3|2	-	1.5	0.786705910627	0.546356764434	0.0	0	0	na	na
FLAGLGALS8LONG	FLAGLGALS8LONG	SMAD4	SMAD4	1|1	0|1|0|0|0	-	1.0	1.54379980481	1.3946190071	0.0	0	0	na	na
FLAGLGALS8SHORT	FLAGLGALS8SHORT	SMAD4	SMAD4	1|1	0|1|0|0|0	-	1.0	1.59820765345	1.44376930471	0.0	0	0	na	na
FLAGLGALS8SHORT	FLAGLGALS8SHORT	VAPB	VAPB	1|0	0|0|0|0|0	-	0.5	1.38175466122	1.38175466122	0.0	0	0	na	na
FLAGLGALS8LONG	FLAGLGALS8LONG	NDUFAF4	NDUFAF4	0|1	5|3|1|0|0	-	0.5	0.431239807088	0.29611864032	0.0	0	0	na	na
FLAGLGALS8LONG	FLAGLGALS8LONG	NDUFAF3	NDUFAF3	1|1	2|2|0|0|0	-	1.0	0.938891393768	0.707915685486	0.0	0	0	na	na
FLAGLGALS8SHORT	FLAGLGALS8SHORT	NDUFAF3	NDUFAF3	0|1	2|2|0|0|0	-	0.5	0.70343932636	0.530386939558	0.0	0	0	na	na
FLAGLGALS8SHORT	FLAGLGALS8SHORT	IGF2R	IGF2R	3|2	1|6|1|1|2	-	2.5	1.00676261952	0.788907272571	0.0	0	0	na	na
FLAGLGALS8LONG	FLAGLGALS8LONG	ARF1	ARF1	0|2	0|1|2|2|1	-	1.0	0.78603188265	0.655867377744	0.0	0	0	na	na
FLAGLGALS8SHORT	FLAGLGALS8SHORT	ARF1	ARF1	1|1	0|1|2|2|1	-	1.0	0.904692099348	0.754877821068	0.0	0	0	na	na
FLAGLGALS8LONG	FLAGLGALS8LONG	SLC36A1	SLC36A1	1|0	0|0|0|0|0	-	0.5	1.34548821827	1.34548821827	0.0	0	0	na	na
FLAGLGALS8SHORT	FLAGLGALS8SHORT	SLC36A1	SLC36A1	1|1	0|0|0|0|0	-	1.0	1.90365541168	1.90365541168	0.0	0	0	na	na
FLAGLGALS8LONG	FLAGLGALS8LONG	ARF4	ARF4	6|5	4|7|6|7|6	-	5.5	0.79276623879	0.733901739068	0.0	0	0	na	na
FLAGLGALS8SHORT	FLAGLGALS8SHORT	ARF4	ARF4	5|5	4|7|6|7|6	-	5.0	0.781970714024	0.723907803892	0.0	0	0	na	na
FLAGLGALS8SHORT	FLAGLGALS8SHORT	AP3D1	AP3D1	6|7	2|4|4|1|7	-	6.5	1.48147764297	1.19040569878	0.0	0	0	na	na
FLAGLGALS8LONG	FLAGLGALS8LONG	EIF4B	EIF4B	27|27	6|11|29|28|24	-	27.0	1.18970683042	0.906925395006	0.0	0	0	na	na
FLAGLGALS8SHORT	FLAGLGALS8SHORT	EIF4B	EIF4B	26|25	6|11|29|28|24	-	25.5	1.20966459854	0.922139400906	0.0	0	0	na	na
FLAGLGALS8LONG	FLAGLGALS8LONG	TCEA1	TCEA1	0|1	0|0|1|2|0	-	0.5	0.883035716242	0.714475788422	0.0	0	0	na	na
FLAGLGALS8SHORT	FLAGLGALS8SHORT	TCEA1	TCEA1	0|1	0|0|1|2|0	-	0.5	0.890162828877	0.720242428803	0.0	0	0	na	na
FLAGLGALS8SHORT	FLAGLGALS8SHORT	COX4I1	COX4I1	1|0	1|1|3|2|0	-	0.5	0.591213259617	0.474821062657	0.0	0	0	na	na
FLAGLGALS8LONG	FLAGLGALS8LONG	MOB2	MOB2	4|5	0|2|6|5|5	-	4.5	1.09501051898	0.801227453167	0.0	0	0	na	na
FLAGLGALS8SHORT	FLAGLGALS8SHORT	MOB2	MOB2	5|3	0|2|6|5|5	-	4.0	1.04158798495	0.76213778221	0.0	0	0	na	na
FLAGLGALS8SHORT	FLAGLGALS8SHORT	PEX19	PEX19	1|1	1|2|1|0|0	-	1.0	1.04282716759	0.801271767032	0.0	0	0	na	na
FLAGLGALS8LONG	FLAGLGALS8LONG	NIPSNAP1	NIPSNAP1	12|11	16|13|8|7|9	-	11.5	0.843857338341	0.665529207258	0.0	0	0	na	na
FLAGLGALS8SHORT	FLAGLGALS8SHORT	NIPSNAP1	NIPSNAP1	12|11	16|13|8|7|9	-	11.5	0.903260846535	0.712379270557	0.0	0	0	na	na
FLAGLGALS8LONG	FLAGLGALS8LONG	ATP1A1	ATP1A1	37|32	13|21|38|28|22	-	34.5	1.20503538263	1.07805799068	0.0	0	0	na	na
FLAGLGALS8SHORT	FLAGLGALS8SHORT	ATP1A1	ATP1A1	21|36	13|21|38|28|22	-	28.5	1.0445542504	0.93448713007	0.0	0	0	na	na
FLAGLGALS8LONG	FLAGLGALS8LONG	MYL6B	MYL6B	0|1	0|1|0|0|0	-	0.5	1.14739005801	1.03651521297	0.0	0	0	na	na
FLAGLGALS8LONG	FLAGLGALS8LONG	CRTAP	CRTAP	2|1	1|3|3|1|1	-	1.5	0.809420820296	0.688958716518	0.0	0	0	na	na
FLAGLGALS8SHORT	FLAGLGALS8SHORT	CRTAP	CRTAP	2|0	1|3|3|1|1	-	1.0	0.614199976653	0.522791627037	0.0	0	0	na	na
FLAGLGALS8LONG	FLAGLGALS8LONG	IPO11	IPO11	12|15	7|13|7|2|10	-	13.5	1.34987516509	1.02107721613	0.0	0	0	na	na
FLAGLGALS8SHORT	FLAGLGALS8SHORT	IPO11	IPO11	14|13	7|13|7|2|10	-	13.5	1.45239837925	1.09862817847	0.0	0	0	na	na
FLAGLGALS8LONG	FLAGLGALS8LONG	HMGB2	HMGB2	3|3	0|2|5|3|3	-	3.0	1.04106226285	0.812910910587	0.0	0	0	na	na
FLAGLGALS8SHORT	FLAGLGALS8SHORT	HMGB2	HMGB2	2|1	0|2|5|3|3	-	1.5	0.684815076392	0.534736170161	0.0	0	0	na	na
FLAGLGALS8LONG	FLAGLGALS8LONG	HMGB1	HMGB1	7|8	5|6|9|11|8	-	7.5	0.824908021136	0.742527790354	0.0	0	0	na	na
FLAGLGALS8SHORT	FLAGLGALS8SHORT	HMGB1	HMGB1	9|6	5|6|9|11|8	-	7.5	0.867928649205	0.781252122136	0.0	0	0	na	na
FLAGLGALS8SHORT	FLAGLGALS8SHORT	CHAF1B	CHAF1B	1|0	0|0|1|0|0	-	0.5	1.19623082097	1.09795180382	0.0	0	0	na	na
FLAGLGALS8LONG	FLAGLGALS8LONG	FRG1	FRG1	6|7	3|6|8|8|5	-	6.5	0.93687435942	0.84774292284	0.0	0	0	na	na
FLAGLGALS8SHORT	FLAGLGALS8SHORT	FRG1	FRG1	6|7	3|6|8|8|5	-	6.5	0.997769212981	0.902844421377	0.0	0	0	na	na
FLAGLGALS8LONG	FLAGLGALS8LONG	AASS	AASS	3|3	1|2|4|3|3	-	3.0	1.00160373462	0.864577675807	0.0	0	0	na	na
FLAGLGALS8SHORT	FLAGLGALS8SHORT	AASS	AASS	3|3	1|2|4|3|3	-	3.0	1.05709058311	0.912473554035	0.0	0	0	na	na
FLAGLGALS8LONG	FLAGLGALS8LONG	KIF4A	KIF4A	0|1	0|0|0|1|0	-	0.5	1.14241423468	1.02976229183	0.0	0	0	na	na
FLAGLGALS8LONG	FLAGLGALS8LONG	HOMER1	HOMER1	1|0	0|0|2|0|0	-	0.5	1.02694860833	0.886958991072	0.0	0	0	na	na
FLAGLGALS8LONG	FLAGLGALS8LONG	FIP1L1	FIP1L1	0|1	0|0|2|1|0	-	0.5	0.907195025698	0.741089949182	0.0	0	0	na	na
FLAGLGALS8LONG	FLAGLGALS8LONG	TIMM50	TIMM50	5|4	2|5|6|2|4	-	4.5	1.01201163881	0.857022861447	0.0	0	0	na	na
FLAGLGALS8SHORT	FLAGLGALS8SHORT	TIMM50	TIMM50	4|3	2|5|6|2|4	-	3.5	0.881320431817	0.746346908829	0.0	0	0	na	na
FLAGLGALS8LONG	FLAGLGALS8LONG	PIN4	PIN4	8|6	5|5|9|7|6	-	7.0	0.917469571259	0.849979278542	0.0	0	0	na	na
FLAGLGALS8SHORT	FLAGLGALS8SHORT	PIN4	PIN4	5|6	5|5|9|7|6	-	5.5	0.80135412764	0.74240544276	0.0	0	0	na	na
FLAGLGALS8LONG	FLAGLGALS8LONG	PPP2R5D	PPP2R5D	1|0	1|2|0|0|0	-	0.5	0.8054958062	0.635471016512	0.0	0	0	na	na
FLAGLGALS8LONG	FLAGLGALS8LONG	UTS2	UTS2	1|1	1|1|0|0|1	-	1.0	1.08836282852	0.855573630541	0.0	0	0	na	na
FLAGLGALS8SHORT	FLAGLGALS8SHORT	UTS2	UTS2	1|1	1|1|0|0|1	-	1.0	1.12671979674	0.88572645246	0.0	0	0	na	na
FLAGLGALS8LONG	FLAGLGALS8LONG	NUP93	NUP93	10|9	9|11|9|2|7	-	9.5	0.999949672554	0.793979330851	0.0	0	0	na	na
FLAGLGALS8SHORT	FLAGLGALS8SHORT	NUP93	NUP93	13|9	9|11|9|2|7	-	11.0	1.20486230113	0.956683911074	0.0	0	0	na	na
FLAGLGALS8LONG	FLAGLGALS8LONG	ATG4B	ATG4B	5|4	2|3|4|3|2	-	4.5	1.25746685606	1.19533634721	0.0	0	0	na	na
FLAGLGALS8SHORT	FLAGLGALS8SHORT	ATG4B	ATG4B	4|5	2|3|4|3|2	-	4.5	1.33500946481	1.26904763292	0.0	0	0	na	na
FLAGLGALS8LONG	FLAGLGALS8LONG	FPGT	FPGT	0|1	1|1|1|0|0	-	0.5	0.836217810067	0.664319265963	0.0	0	0	na	na
FLAGLGALS8SHORT	FLAGLGALS8SHORT	FPGT	FPGT	0|1	1|1|1|0|0	-	0.5	0.842967048416	0.669681085589	0.0	0	0	na	na
FLAGLGALS8SHORT	FLAGLGALS8SHORT	VMA21	VMA21	1|0	0|0|0|0|0	-	0.5	1.38175466122	1.38175466122	0.0	0	0	na	na
FLAGLGALS8LONG	FLAGLGALS8LONG	RAB21	RAB21	1|1	0|0|0|0|0	-	1.0	1.83884919249	1.83884919249	0.0	0	0	na	na
FLAGLGALS8SHORT	FLAGLGALS8SHORT	ECT2	ECT2	0|1	0|0|1|0|0	-	0.5	1.19272809423	1.09473685143	0.0	0	0	na	na
FLAGLGALS8LONG	FLAGLGALS8LONG	GPT2	GPT2	1|1	0|1|1|0|1	-	1.0	1.18140127515	0.954008684444	0.0	0	0	na	na
FLAGLGALS8SHORT	FLAGLGALS8SHORT	GPT2	GPT2	1|1	0|1|1|0|1	-	1.0	1.22303717999	0.987630634612	0.0	0	0	na	na
FLAGLGALS8LONG	FLAGLGALS8LONG	ANKFY1	ANKFY1	27|23	5|14|26|23|25	-	25.0	1.15735463151	0.912137613435	0.0	0	0	na	na
FLAGLGALS8SHORT	FLAGLGALS8SHORT	ANKFY1	ANKFY1	21|23	5|14|26|23|25	-	22.0	1.10249810857	0.86890393505	0.0	0	0	na	na
FLAGLGALS8LONG	FLAGLGALS8LONG	CALU	CALU	14|13	0|8|8|5|11	-	13.5	1.7429797057	1.30002483699	0.0	0	0	na	na
FLAGLGALS8SHORT	FLAGLGALS8SHORT	CALU	CALU	12|13	0|8|8|5|11	-	12.5	1.7392962626	1.29727749145	0.0	0	0	na	na
FLAGLGALS8LONG	FLAGLGALS8LONG	ACTR1A	ACTR1A	4|4	0|1|7|7|5	-	4.0	0.926086449236	0.63554441872	0.0	0	0	na	na
FLAGLGALS8SHORT	FLAGLGALS8SHORT	ACTR1A	ACTR1A	3|2	0|1|7|7|5	-	2.5	0.686577198401	0.47117664536	0.0	0	0	na	na
FLAGLGALS8LONG	FLAGLGALS8LONG	RPL24	RPL24	0|2	0|0|5|1|2	-	1.0	0.691361796824	0.498099598181	0.0	0	0	na	na
FLAGLGALS8SHORT	FLAGLGALS8SHORT	RPL24	RPL24	1|1	0|0|5|1|2	-	1.0	0.79573051575	0.573293248162	0.0	0	0	na	na
FLAGLGALS8LONG	FLAGLGALS8LONG	EWSR1	EWSR1	9|10	11|11|14|14|10	-	9.5	0.673881831581	0.618620432621	0.0	0	0	na	na
FLAGLGALS8SHORT	FLAGLGALS8SHORT	EWSR1	EWSR1	11|10	11|11|14|14|10	-	10.5	0.788215273781	0.723578008508	0.0	0	0	na	na
FLAGLGALS8LONG	FLAGLGALS8LONG	WDR77	WDR77	23|24	3|7|24|30|23	-	23.5	1.17299273564	0.825503929037	0.0	0	0	na	na
FLAGLGALS8SHORT	FLAGLGALS8SHORT	WDR77	WDR77	22|16	3|7|24|30|23	-	19.0	1.01793462072	0.716380420251	0.0	0	0	na	na
FLAGLGALS8LONG	FLAGLGALS8LONG	RPN1	RPN1	22|21	18|24|16|15|11	-	21.5	1.02765391209	0.857089443773	0.0	0	0	na	na
FLAGLGALS8SHORT	FLAGLGALS8SHORT	RPN1	RPN1	20|21	18|24|16|15|11	-	20.5	1.0543767641	0.879376980558	0.0	0	0	na	na
FLAGLGALS8LONG	FLAGLGALS8LONG	RPN2	RPN2	22|17	9|12|11|11|10	-	19.5	1.45268642402	1.35139897618	0.0	0	0	na	na
FLAGLGALS8SHORT	FLAGLGALS8SHORT	RPN2	RPN2	13|17	9|12|11|11|10	-	15.0	1.21815942524	1.13322419269	0.0	0	0	na	na
FLAGLGALS8LONG	FLAGLGALS8LONG	RPL21	RPL21	0|1	0|0|2|1|1	-	0.5	0.796072103843	0.622737951454	0.0	0	0	na	na
FLAGLGALS8LONG	FLAGLGALS8LONG	PRPF8	PRPF8	13|14	0|2|30|32|21	-	13.5	0.73600297375	0.463258498975	0.0	0	0	na	na
FLAGLGALS8SHORT	FLAGLGALS8SHORT	PRPF8	PRPF8	6|8	0|2|30|32|21	-	7.0	0.434404698081	0.273425075113	0.0	0	0	na	na
FLAGLGALS8LONG	FLAGLGALS8LONG	HDAC8	HDAC8	1|0	0|1|0|0|0	-	0.5	1.12960021802	1.02044444466	0.0	0	0	na	na
FLAGLGALS8LONG	FLAGLGALS8LONG	COPG2	COPG2	1|1	0|0|0|0|0	-	1.0	1.83884919249	1.83884919249	0.0	0	0	na	na
FLAGLGALS8SHORT	FLAGLGALS8SHORT	COPG2	COPG2	1|0	0|0|0|0|0	-	0.5	1.38175466122	1.38175466122	0.0	0	0	na	na
FLAGLGALS8LONG	FLAGLGALS8LONG	PIP4K2A	PIP4K2A	1|1	0|0|1|0|1	-	1.0	1.34676787912	1.14287652389	0.0	0	0	na	na
FLAGLGALS8SHORT	FLAGLGALS8SHORT	PIP4K2A	PIP4K2A	1|1	0|0|1|0|1	-	1.0	1.39423176835	1.1831547081	0.0	0	0	na	na
FLAGLGALS8LONG	FLAGLGALS8LONG	PIP4K2C	PIP4K2C	1|1	0|1|1|0|0	-	1.0	1.36594600866	1.16603117207	0.0	0	0	na	na
FLAGLGALS8SHORT	FLAGLGALS8SHORT	PIP4K2C	PIP4K2C	1|1	0|1|1|0|0	-	1.0	1.41408578912	1.20712539124	0.0	0	0	na	na
FLAGLGALS8SHORT	FLAGLGALS8SHORT	AAGAB	AAGAB	1|0	0|0|1|1|0	-	0.5	1.02246373036	0.871405511354	0.0	0	0	na	na
FLAGLGALS8LONG	FLAGLGALS8LONG	MRPL34	MRPL34	1|1	0|0|2|0|1	-	1.0	1.20939541408	0.984684749513	0.0	0	0	na	na
FLAGLGALS8LONG	FLAGLGALS8LONG	PTRH2	PTRH2	1|0	0|0|0|0|0	-	0.5	1.34548821827	1.34548821827	0.0	0	0	na	na
FLAGLGALS8SHORT	FLAGLGALS8SHORT	PTRH2	PTRH2	1|1	0|0|0|0|0	-	1.0	1.90365541168	1.90365541168	0.0	0	0	na	na
FLAGLGALS8LONG	FLAGLGALS8LONG	DPY30	DPY30	1|1	0|1|0|1|1	-	1.0	1.15092443528	0.921178701783	0.0	0	0	na	na
FLAGLGALS8SHORT	FLAGLGALS8SHORT	DPY30	DPY30	1|1	0|1|0|1|1	-	1.0	1.19148625053	0.953643630994	0.0	0	0	na	na
FLAGLGALS8SHORT	FLAGLGALS8SHORT	THOC2	THOC2	1|1	0|0|2|2|0	-	1.0	1.11795958842	0.876725583314	0.0	0	0	na	na
FLAGLGALS8LONG	FLAGLGALS8LONG	PAK4	PAK4	1|1	1|1|3|2|1	-	1.0	0.721841969422	0.631895337248	0.0	0	0	na	na
FLAGLGALS8SHORT	FLAGLGALS8SHORT	PAK4	PAK4	1|1	1|1|3|2|1	-	1.0	0.747281711346	0.654165106787	0.0	0	0	na	na
FLAGLGALS8LONG	FLAGLGALS8LONG	ABCE1	ABCE1	6|6	3|6|5|6|4	-	6.0	1.03899227196	0.955183495444	0.0	0	0	na	na
FLAGLGALS8SHORT	FLAGLGALS8SHORT	ABCE1	ABCE1	4|6	3|6|5|6|4	-	5.0	0.937495801654	0.861874087953	0.0	0	0	na	na
FLAGLGALS8LONG	FLAGLGALS8LONG	UQCRC2	UQCRC2	9|7	8|9|10|12|9	-	8.0	0.707627336373	0.642458133203	0.0	0	0	na	na
FLAGLGALS8SHORT	FLAGLGALS8SHORT	UQCRC2	UQCRC2	9|10	8|9|10|12|9	-	9.5	0.884453457135	0.802999386496	0.0	0	0	na	na
FLAGLGALS8LONG	FLAGLGALS8LONG	UQCRC1	UQCRC1	3|2	0|1|5|5|0	-	2.5	1.03919269158	0.721394718392	0.0	0	0	na	na
FLAGLGALS8SHORT	FLAGLGALS8SHORT	UQCRC1	UQCRC1	1|2	0|1|5|5|0	-	1.5	0.783734878657	0.544059063025	0.0	0	0	na	na
FLAGLGALS8LONG	FLAGLGALS8LONG	COPS8	COPS8	5|4	2|2|3|4|3	-	4.5	1.23769176882	1.09997606441	0.0	0	0	na	na
FLAGLGALS8SHORT	FLAGLGALS8SHORT	COPS8	COPS8	4|4	2|2|3|4|3	-	4.0	1.20175065702	1.06803405454	0.0	0	0	na	na
FLAGLGALS8LONG	FLAGLGALS8LONG	NSDHL	NSDHL	9|8	8|11|4|7|5	-	8.5	0.960066504409	0.763052091904	0.0	0	0	na	na
FLAGLGALS8SHORT	FLAGLGALS8SHORT	NSDHL	NSDHL	8|9	8|11|4|7|5	-	8.5	1.02549036082	0.81505037563	0.0	0	0	na	na
FLAGLGALS8LONG	FLAGLGALS8LONG	COPS2	COPS2	14|16	6|11|16|10|11	-	15.0	1.16969551066	1.08488097586	0.0	0	0	na	na
FLAGLGALS8SHORT	FLAGLGALS8SHORT	COPS2	COPS2	14|14	6|11|16|10|11	-	14.0	1.17794462683	1.09253194923	0.0	0	0	na	na
FLAGLGALS8LONG	FLAGLGALS8LONG	COPS3	COPS3	9|8	3|9|6|5|5	-	8.5	1.23943548346	1.11864531869	0.0	0	0	na	na
FLAGLGALS8SHORT	FLAGLGALS8SHORT	COPS3	COPS3	8|8	3|9|6|5|5	-	8.0	1.25674166656	1.13426491404	0.0	0	0	na	na
FLAGLGALS8LONG	FLAGLGALS8LONG	KHDRBS1	KHDRBS1	3|3	0|2|2|2|3	-	3.0	1.29465918024	1.05184158571	0.0	0	0	na	na
FLAGLGALS8SHORT	FLAGLGALS8SHORT	KHDRBS1	KHDRBS1	2|3	0|2|2|2|3	-	2.5	1.18811215232	0.965277803902	0.0	0	0	na	na
FLAGLGALS8LONG	FLAGLGALS8LONG	NUP85	NUP85	0|1	0|0|1|0|0	-	0.5	1.18317848466	1.08597181138	0.0	0	0	na	na
FLAGLGALS8SHORT	FLAGLGALS8SHORT	NUBPL	NUBPL	1|0	0|0|0|0|0	-	0.5	1.38175466122	1.38175466122	0.0	0	0	na	na
FLAGLGALS8LONG	FLAGLGALS8LONG	COPS5	COPS5	4|4	1|4|8|3|4	-	4.0	0.921953903942	0.758153745035	0.0	0	0	na	na
FLAGLGALS8SHORT	FLAGLGALS8SHORT	COPS5	COPS5	4|3	1|4|8|3|4	-	3.5	0.87624132618	0.72056275282	0.0	0	0	na	na
FLAGLGALS8LONG	FLAGLGALS8LONG	DDX46	DDX46	36|45	19|31|60|61|34	-	40.5	0.851409802316	0.718483643663	0.0	0	0	na	na
FLAGLGALS8SHORT	FLAGLGALS8SHORT	DDX46	DDX46	40|32	19|31|60|61|34	-	36.0	0.816483233643	0.689009977454	0.0	0	0	na	na
FLAGLGALS8LONG	FLAGLGALS8LONG	SUB1	SUB1	17|18	12|13|12|14|14	-	17.5	1.08107848645	0.964360341082	0.0	0	0	na	na
FLAGLGALS8SHORT	FLAGLGALS8SHORT	SUB1	SUB1	13|17	12|13|12|14|14	-	15.0	0.996244048691	0.888685014677	0.0	0	0	na	na
FLAGLGALS8LONG	FLAGLGALS8LONG	FDFT1	FDFT1	0|1	1|0|1|0|0	-	0.5	0.946952914612	0.786021166459	0.0	0	0	na	na
FLAGLGALS8SHORT	FLAGLGALS8SHORT	FDFT1	FDFT1	1|1	1|0|1|0|0	-	1.0	1.31901735162	1.09485439171	0.0	0	0	na	na
FLAGLGALS8LONG	FLAGLGALS8LONG	TARS2	TARS2	15|19	13|18|12|4|16	-	17.0	1.068378158	0.816152313793	0.0	0	0	na	na
FLAGLGALS8SHORT	FLAGLGALS8SHORT	TARS2	TARS2	15|14	13|18|12|4|16	-	14.5	0.992875649323	0.758474658466	0.0	0	0	na	na
FLAGLGALS8LONG	FLAGLGALS8LONG	DLD	DLD	10|9	7|7|8|4|7	-	9.5	1.14043281386	0.990140380033	0.0	0	0	na	na
FLAGLGALS8SHORT	FLAGLGALS8SHORT	DLD	DLD	8|10	7|7|8|4|7	-	9.0	1.15721284996	1.00470905178	0.0	0	0	na	na
FLAGLGALS8LONG	FLAGLGALS8LONG	SET	SET	3|3	1|4|2|1|3	-	3.0	1.10225354537	0.915062642227	0.0	0	0	na	na
FLAGLGALS8SHORT	FLAGLGALS8SHORT	SET	SET	3|3	1|4|2|1|3	-	3.0	1.16331619256	0.965755286867	0.0	0	0	na	na
FLAGLGALS8LONG	FLAGLGALS8LONG	TK1	TK1	1|0	0|2|0|0|0	-	0.5	0.973412920392	0.821891459939	0.0	0	0	na	na
FLAGLGALS8LONG	FLAGLGALS8LONG	ARGLU1	ARGLU1	2|1	0|2|3|4|3	-	1.5	0.677915450903	0.534974890455	0.0	0	0	na	na
FLAGLGALS8SHORT	FLAGLGALS8SHORT	ARGLU1	ARGLU1	3|1	0|2|3|4|3	-	2.0	0.815046979205	0.643191813721	0.0	0	0	na	na
FLAGLGALS8LONG	FLAGLGALS8LONG	LARS	LARS	48|43	44|45|46|38|39	-	45.5	0.867420144396	0.779878150781	0.0	0	0	na	na
FLAGLGALS8SHORT	FLAGLGALS8SHORT	LARS	LARS	42|41	44|45|46|38|39	-	41.5	0.854124949554	0.767924736931	0.0	0	0	na	na
FLAGLGALS8LONG	FLAGLGALS8LONG	PPP5C	PPP5C	4|5	5|6|3|2|3	-	4.5	0.937443559351	0.747761794675	0.0	0	0	na	na
FLAGLGALS8SHORT	FLAGLGALS8SHORT	PPP5C	PPP5C	4|5	5|6|3|2|3	-	4.5	0.993987969006	0.792865042567	0.0	0	0	na	na
FLAGLGALS8LONG	FLAGLGALS8LONG	NUBP2	NUBP2	2|1	1|4|2|1|1	-	1.5	0.798890630406	0.676312406992	0.0	0	0	na	na
FLAGLGALS8SHORT	FLAGLGALS8SHORT	NUBP2	NUBP2	1|1	1|4|2|1|1	-	1.0	0.687389185389	0.581919247538	0.0	0	0	na	na
FLAGLGALS8LONG	FLAGLGALS8LONG	PFN2	PFN2	1|1	1|0|2|2|1	-	1.0	0.835373173814	0.693494614611	0.0	0	0	na	na
FLAGLGALS8SHORT	FLAGLGALS8SHORT	PFN2	PFN2	1|1	1|0|2|2|1	-	1.0	0.864814074804	0.717935315995	0.0	0	0	na	na
FLAGLGALS8LONG	FLAGLGALS8LONG	TMEM214	TMEM214	1|0	0|2|0|0|2	-	0.5	0.746325817883	0.575480219485	0.0	0	0	na	na
FLAGLGALS8SHORT	FLAGLGALS8SHORT	KDM3B	KDM3B	0|1	0|0|2|0|1	-	0.5	0.9061072463	0.737748776346	0.0	0	0	na	na
FLAGLGALS8SHORT	FLAGLGALS8SHORT	ERCC6L	ERCC6L	7|9	1|2|10|5|4	-	8.0	1.62148557092	1.23496349618	0.0	0	0	na	na
FLAGLGALS8SHORT	FLAGLGALS8SHORT	RPLP2	RPLP2	0|1	0|0|2|0|0	-	0.5	1.05154100067	0.908199044688	0.0	0	0	na	na
FLAGLGALS8LONG	FLAGLGALS8LONG	RPLP1	RPLP1	1|1	1|1|2|2|1	-	1.0	0.768637264391	0.693494614611	0.0	0	0	na	na
FLAGLGALS8SHORT	FLAGLGALS8SHORT	RPLP1	RPLP1	1|1	1|1|2|2|1	-	1.0	0.795726204169	0.717935315995	0.0	0	0	na	na
FLAGLGALS8LONG	FLAGLGALS8LONG	RPLP0	RPLP0	7|7	4|5|9|8|6	-	7.0	0.936531799717	0.853840250671	0.0	0	0	na	na
FLAGLGALS8SHORT	FLAGLGALS8SHORT	RPLP0	RPLP0	7|7	4|5|9|8|6	-	7.0	0.998548879199	0.910381500746	0.0	0	0	na	na
FLAGLGALS8SHORT	FLAGLGALS8SHORT	EIF2B2	EIF2B2	3|3	2|3|2|2|1	-	3.0	1.21164681408	1.03935398869	0.0	0	0	na	na
FLAGLGALS8SHORT	FLAGLGALS8SHORT	EIF2B3	EIF2B3	1|0	0|3|2|0|0	-	0.5	0.733595513236	0.558835078352	0.0	0	0	na	na
FLAGLGALS8LONG	FLAGLGALS8LONG	EIF2B1	EIF2B1	1|1	1|2|2|1|1	-	1.0	0.770307724282	0.698047188301	0.0	0	0	na	na
FLAGLGALS8SHORT	FLAGLGALS8SHORT	EIF2B1	EIF2B1	1|1	1|2|2|1|1	-	1.0	0.797455535766	0.722648335191	0.0	0	0	na	na
FLAGLGALS8LONG	FLAGLGALS8LONG	PPA1	PPA1	0|1	0|0|4|2|0	-	0.5	0.678934379608	0.508381558711	0.0	0	0	na	na
FLAGLGALS8LONG	FLAGLGALS8LONG	CFAP20	CFAP20	3|3	1|2|3|2|1	-	3.0	1.2839469309	1.1464989279	0.0	0	0	na	na
FLAGLGALS8SHORT	FLAGLGALS8SHORT	CFAP20	CFAP20	2|2	1|2|3|2|1	-	2.0	1.02510295675	0.91536450037	0.0	0	0	na	na
FLAGLGALS8LONG	FLAGLGALS8LONG	C18ORF8	C18ORF8	1|0	0|1|0|0|0	-	0.5	1.12960021802	1.02044444466	0.0	0	0	na	na
FLAGLGALS8SHORT	FLAGLGALS8SHORT	C18ORF8	C18ORF8	1|0	0|1|0|0|0	-	0.5	1.16004759117	1.04794962064	0.0	0	0	na	na
FLAGLGALS8SHORT	FLAGLGALS8SHORT	ELAVL1	ELAVL1	1|1	0|1|2|1|1	-	1.0	0.997777538476	0.867416057133	0.0	0	0	na	na
FLAGLGALS8SHORT	FLAGLGALS8SHORT	MLF2	MLF2	1|0	0|1|1|0|0	-	0.5	1.02640405322	0.876183329072	0.0	0	0	na	na
FLAGLGALS8LONG	FLAGLGALS8LONG	TPM3	TPM3	4|4	0|3|5|4|2	-	4.0	1.2251056614	0.955681194133	0.0	0	0	na	na
FLAGLGALS8SHORT	FLAGLGALS8SHORT	TPM3	TPM3	4|3	0|3|5|4|2	-	3.5	1.16436212794	0.908296340383	0.0	0	0	na	na
FLAGLGALS8LONG	FLAGLGALS8LONG	SNRPA1	SNRPA1	1|1	2|1|2|1|1	-	1.0	0.740220796129	0.650243247298	0.0	0	0	na	na
FLAGLGALS8SHORT	FLAGLGALS8SHORT	SNRPA1	SNRPA1	1|1	2|1|2|1|1	-	1.0	0.766308259615	0.673159648809	0.0	0	0	na	na
FLAGLGALS8LONG	FLAGLGALS8LONG	ETF1	ETF1	8|10	4|10|6|7|6	-	9.0	1.11529071155	0.992007993874	0.0	0	0	na	na
FLAGLGALS8SHORT	FLAGLGALS8SHORT	ETF1	ETF1	9|11	4|10|6|7|6	-	10.0	1.30994659301	1.16514687906	0.0	0	0	na	na
FLAGLGALS8LONG	FLAGLGALS8LONG	FAM21A	FAM21A	1|1	0|0|3|2|0	-	1.0	0.989754144206	0.756787851921	0.0	0	0	na	na
FLAGLGALS8SHORT	FLAGLGALS8SHORT	FAM21A	FAM21A	0|1	0|0|3|2|0	-	0.5	0.741546885064	0.567003106309	0.0	0	0	na	na
FLAGLGALS8LONG	FLAGLGALS8LONG	ETFA	ETFA	15|14	12|14|12|12|14	-	14.5	0.920104502405	0.815431350564	0.0	0	0	na	na
FLAGLGALS8SHORT	FLAGLGALS8SHORT	ETFA	ETFA	15|15	12|14|12|12|14	-	15.0	1.01822176619	0.902386574364	0.0	0	0	na	na
FLAGLGALS8LONG	FLAGLGALS8LONG	MTMR14	MTMR14	8|7	1|3|6|3|8	-	7.5	1.43697870614	1.14827793243	0.0	0	0	na	na
FLAGLGALS8SHORT	FLAGLGALS8SHORT	MTMR14	MTMR14	7|9	1|3|6|3|8	-	8.0	1.61530477325	1.2907768343	0.0	0	0	na	na
FLAGLGALS8LONG	FLAGLGALS8LONG	NUP107	NUP107	0|1	0|0|1|0|0	-	0.5	1.18317848466	1.08597181138	0.0	0	0	na	na
FLAGLGALS8LONG	FLAGLGALS8LONG	UGDH	UGDH	12|8	4|9|12|11|10	-	10.0	0.923274356971	0.823612517871	0.0	0	0	na	na
FLAGLGALS8SHORT	FLAGLGALS8SHORT	UGDH	UGDH	9|11	4|9|12|11|10	-	10.0	0.999914806961	0.891980098439	0.0	0	0	na	na
FLAGLGALS8LONG	FLAGLGALS8LONG	ATP5A1	ATP5A1	29|27	23|26|34|32|26	-	28.0	0.82600344776	0.773536148214	0.0	0	0	na	na
FLAGLGALS8SHORT	FLAGLGALS8SHORT	ATP5A1	ATP5A1	25|28	23|26|34|32|26	-	26.5	0.840999106289	0.787579290492	0.0	0	0	na	na
FLAGLGALS8LONG	FLAGLGALS8LONG	QTRTD1	QTRTD1	5|4	3|6|3|1|3	-	4.5	1.10433354591	0.879563953243	0.0	0	0	na	na
FLAGLGALS8SHORT	FLAGLGALS8SHORT	QTRTD1	QTRTD1	4|4	3|6|3|1|3	-	4.0	1.07226499991	0.854022451578	0.0	0	0	na	na
FLAGLGALS8LONG	FLAGLGALS8LONG	DDX19A	DDX19A	21|18	9|15|12|12|17	-	19.5	1.21421592145	1.07761544668	0.0	0	0	na	na
FLAGLGALS8SHORT	FLAGLGALS8SHORT	DDX19A	DDX19A	19|18	9|15|12|12|17	-	18.5	1.24278210567	1.10296790734	0.0	0	0	na	na
FLAGLGALS8LONG	FLAGLGALS8LONG	RPS4X	RPS4X	6|4	1|1|19|15|7	-	5.0	0.57897173836	0.385739062022	0.0	0	0	na	na
FLAGLGALS8SHORT	FLAGLGALS8SHORT	RPS4X	RPS4X	6|5	1|1|19|15|7	-	5.5	0.673264780278	0.448561661356	0.0	0	0	na	na
FLAGLGALS8LONG	FLAGLGALS8LONG	API5	API5	13|14	12|12|15|11|14	-	13.5	0.86844678003	0.792143842559	0.0	0	0	na	na
FLAGLGALS8SHORT	FLAGLGALS8SHORT	API5	API5	11|13	12|12|15|11|14	-	12.0	0.832719867425	0.759555946002	0.0	0	0	na	na
FLAGLGALS8LONG	FLAGLGALS8LONG	TCP1	TCP1	47|45	42|47|61|56|45	-	46.0	0.760857354845	0.715940441462	0.0	0	0	na	na
FLAGLGALS8SHORT	FLAGLGALS8SHORT	TCP1	TCP1	47|44	42|47|61|56|45	-	45.5	0.809482865388	0.761695364198	0.0	0	0	na	na
FLAGLGALS8LONG	FLAGLGALS8LONG	PPAT	PPAT	1|1	1|3|2|1|1	-	1.0	0.713207504528	0.622745958032	0.0	0	0	na	na
FLAGLGALS8LONG	FLAGLGALS8LONG	XAB2	XAB2	1|0	0|0|0|0|1	-	0.5	1.11170810155	0.996302322854	0.0	0	0	na	na
FLAGLGALS8LONG	FLAGLGALS8LONG	MAD2L1	MAD2L1	3|1	3|4|4|5|3	-	2.0	0.520704257792	0.473110546972	0.0	0	0	na	na
FLAGLGALS8SHORT	FLAGLGALS8SHORT	MAD2L1	MAD2L1	2|5	3|4|4|5|3	-	3.5	0.809140986596	0.735183415572	0.0	0	0	na	na
FLAGLGALS8LONG	FLAGLGALS8LONG	PRDX6	PRDX6	13|14	9|13|16|16|13	-	13.5	0.853223800548	0.814871734782	0.0	0	0	na	na
FLAGLGALS8SHORT	FLAGLGALS8SHORT	PRDX6	PRDX6	14|14	9|13|16|16|13	-	14.0	0.945758629215	0.903247160215	0.0	0	0	na	na
FLAGLGALS8LONG	FLAGLGALS8LONG	PRDX4	PRDX4	3|3	2|3|2|0|3	-	3.0	1.13765983284	0.88623488818	0.0	0	0	na	na
FLAGLGALS8SHORT	FLAGLGALS8SHORT	PRDX4	PRDX4	2|3	2|3|2|0|3	-	2.5	1.04403343617	0.813300099774	0.0	0	0	na	na
FLAGLGALS8LONG	FLAGLGALS8LONG	PRDX3	PRDX3	1|1	0|0|1|2|1	-	1.0	1.04599331295	0.812455812043	0.0	0	0	na	na
FLAGLGALS8SHORT	FLAGLGALS8SHORT	PRDX3	PRDX3	1|0	0|0|1|2|1	-	0.5	0.785984050065	0.610498462793	0.0	0	0	na	na
FLAGLGALS8LONG	FLAGLGALS8LONG	PRDX2	PRDX2	5|6	5|6|8|7|4	-	5.5	0.794999898416	0.721654149267	0.0	0	0	na	na
FLAGLGALS8SHORT	FLAGLGALS8SHORT	PRDX2	PRDX2	6|5	5|6|8|7|4	-	5.5	0.845238442462	0.767257744735	0.0	0	0	na	na
FLAGLGALS8LONG	FLAGLGALS8LONG	PRDX1	PRDX1	15|13	11|13|19|20|11	-	14.0	0.802438965019	0.716607478964	0.0	0	0	na	na
FLAGLGALS8SHORT	FLAGLGALS8SHORT	PRDX1	PRDX1	13|14	11|13|19|20|11	-	13.5	0.832773311597	0.743697165002	0.0	0	0	na	na
FLAGLGALS8LONG	FLAGLGALS8LONG	CLGN	CLGN	0|1	0|0|0|0|0	-	0.5	1.36667803368	1.36667803368	0.0	0	0	na	na
FLAGLGALS8LONG	FLAGLGALS8LONG	RABL6	RABL6	1|1	0|0|0|0|0	-	1.0	1.83884919249	1.83884919249	0.0	0	0	na	na
FLAGLGALS8LONG	FLAGLGALS8LONG	OTUB1	OTUB1	5|7	4|6|5|4|5	-	6.0	1.01129751477	0.907910847632	0.0	0	0	na	na
FLAGLGALS8SHORT	FLAGLGALS8SHORT	OTUB1	OTUB1	7|6	4|6|5|4|5	-	6.5	1.16033882185	1.04171540807	0.0	0	0	na	na
FLAGLGALS8SHORT	FLAGLGALS8SHORT	LAMTOR4	LAMTOR4	0|1	0|0|0|1|0	-	0.5	1.15163482993	1.03807365648	0.0	0	0	na	na
FLAGLGALS8LONG	FLAGLGALS8LONG	CCT6A	CCT6A	47|44	48|41|42|39|44	-	45.5	0.849104033198	0.744958156121	0.0	0	0	na	na
FLAGLGALS8SHORT	FLAGLGALS8SHORT	CCT6A	CCT6A	43|40	48|41|42|39|44	-	41.5	0.834848537201	0.732451151565	0.0	0	0	na	na
FLAGLGALS8LONG	FLAGLGALS8LONG	SNAPIN	SNAPIN	0|1	0|1|1|0|0	-	0.5	1.01520473394	0.866623100997	0.0	0	0	na	na
FLAGLGALS8LONG	FLAGLGALS8LONG	HNRNPA1	HNRNPA1	15|13	5|11|19|18|12	-	14.0	0.938290725442	0.794117743196	0.0	0	0	na	na
FLAGLGALS8SHORT	FLAGLGALS8SHORT	HNRNPA1	HNRNPA1	13|12	5|11|19|18|12	-	12.5	0.907045274982	0.76767330979	0.0	0	0	na	na
FLAGLGALS8LONG	FLAGLGALS8LONG	RAC3	RAC3	1|1	0|0|0|0|0	-	1.0	1.83884919249	1.83884919249	0.0	0	0	na	na
FLAGLGALS8LONG	FLAGLGALS8LONG	SBDS	SBDS	10|7	12|13|12|10|7	-	8.5	0.655732141373	0.566124209563	0.0	0	0	na	na
FLAGLGALS8SHORT	FLAGLGALS8SHORT	SBDS	SBDS	9|10	12|13|12|10|7	-	9.5	0.782262386521	0.6753636848	0.0	0	0	na	na
FLAGLGALS8LONG	FLAGLGALS8LONG	VCP	VCP	73|72	31|41|82|76|63	-	72.5	1.05358078513	0.893761533003	0.0	0	0	na	na
FLAGLGALS8SHORT	FLAGLGALS8SHORT	VCP	VCP	64|63	31|41|82|76|63	-	63.5	0.995336566337	0.844352467264	0.0	0	0	na	na
FLAGLGALS8LONG	FLAGLGALS8LONG	AP2A1	AP2A1	9|7	1|4|7|4|6	-	8.0	1.47721229198	1.23126157255	0.0	0	0	na	na
FLAGLGALS8SHORT	FLAGLGALS8SHORT	AP2A1	AP2A1	6|7	1|4|7|4|6	-	6.5	1.32269180666	1.10246821171	0.0	0	0	na	na
FLAGLGALS8LONG	FLAGLGALS8LONG	LYPLAL1	LYPLAL1	1|1	1|1|2|1|1	-	1.0	0.837346669521	0.783257257001	0.0	0	0	na	na
FLAGLGALS8LONG	FLAGLGALS8LONG	KATNB1	KATNB1	0|1	0|0|2|1|0	-	0.5	0.907195025698	0.741089949182	0.0	0	0	na	na
FLAGLGALS8LONG	FLAGLGALS8LONG	TUBG1	TUBG1	6|8	2|8|7|3|4	-	7.0	1.21392463768	1.00944574682	0.0	0	0	na	na
FLAGLGALS8SHORT	FLAGLGALS8SHORT	TUBG1	TUBG1	4|5	2|8|7|3|4	-	4.5	0.897655870911	0.7464507045	0.0	0	0	na	na
FLAGLGALS8LONG	FLAGLGALS8LONG	BCKDHA	BCKDHA	3|1	2|5|1|0|1	-	2.0	0.873753229457	0.64849832029	0.0	0	0	na	na
FLAGLGALS8LONG	FLAGLGALS8LONG	TARS	TARS	12|12	5|8|6|2|7	-	12.0	1.63543664052	1.31663763333	0.0	0	0	na	na
FLAGLGALS8SHORT	FLAGLGALS8SHORT	TARS	TARS	8|10	5|8|6|2|7	-	9.0	1.34332335459	1.08146658731	0.0	0	0	na	na
FLAGLGALS8LONG	FLAGLGALS8LONG	TIMM44	TIMM44	3|4	2|6|8|4|3	-	3.5	0.728042784747	0.622914216976	0.0	0	0	na	na
FLAGLGALS8SHORT	FLAGLGALS8SHORT	TIMM44	TIMM44	4|3	2|6|8|4|3	-	3.5	0.769329433167	0.658239119318	0.0	0	0	na	na
FLAGLGALS8LONG	FLAGLGALS8LONG	TUFM	TUFM	40|40	32|41|42|35|38	-	40.0	0.876033008679	0.808119221142	0.0	0	0	na	na
FLAGLGALS8SHORT	FLAGLGALS8SHORT	TUFM	TUFM	42|39	32|41|42|35|38	-	40.5	0.952864975061	0.87899484822	0.0	0	0	na	na
FLAGLGALS8LONG	FLAGLGALS8LONG	DYNLL1	DYNLL1	2|2	0|4|4|6|2	-	2.0	0.672196358908	0.507961337839	0.0	0	0	na	na
FLAGLGALS8SHORT	FLAGLGALS8SHORT	DYNLL1	DYNLL1	2|2	0|4|4|6|2	-	2.0	0.704776306547	0.532581158476	0.0	0	0	na	na
FLAGLGALS8LONG	FLAGLGALS8LONG	SND1	SND1	12|13	2|12|7|5|8	-	12.5	1.50624693017	1.21628444014	0.0	0	0	na	na
FLAGLGALS8SHORT	FLAGLGALS8SHORT	SND1	SND1	9|6	2|12|7|5|8	-	7.5	1.00527966789	0.811756687134	0.0	0	0	na	na
FLAGLGALS8LONG	FLAGLGALS8LONG	CKB	CKB	0|1	0|0|7|4|1	-	0.5	0.443561151515	0.305841561175	0.0	0	0	na	na
FLAGLGALS8SHORT	FLAGLGALS8SHORT	CKB	CKB	1|2	0|0|7|4|1	-	1.5	0.7498932248	0.517061771086	0.0	0	0	na	na
FLAGLGALS8LONG	FLAGLGALS8LONG	ERGIC2	ERGIC2	1|1	0|1|1|0|0	-	1.0	1.36594600866	1.16603117207	0.0	0	0	na	na
FLAGLGALS8SHORT	FLAGLGALS8SHORT	ERGIC2	ERGIC2	1|1	0|1|1|0|0	-	1.0	1.41408578912	1.20712539124	0.0	0	0	na	na
FLAGLGALS8LONG	FLAGLGALS8LONG	ERGIC3	ERGIC3	0|1	0|0|0|0|0	-	0.5	1.36667803368	1.36667803368	0.0	0	0	na	na
FLAGLGALS8SHORT	FLAGLGALS8SHORT	ERGIC3	ERGIC3	0|1	0|0|0|0|0	-	0.5	1.37770869541	1.37770869541	0.0	0	0	na	na
FLAGLGALS8LONG	FLAGLGALS8LONG	UQCRQ	UQCRQ	2|2	2|3|3|2|1	-	2.0	0.832093257637	0.725315915831	0.0	0	0	na	na
FLAGLGALS8SHORT	FLAGLGALS8SHORT	UQCRQ	UQCRQ	1|2	2|3|3|2|1	-	1.5	0.718041732949	0.62589991249	0.0	0	0	na	na
FLAGLGALS8LONG	FLAGLGALS8LONG	CMC1	CMC1	1|0	0|1|1|0|1	-	0.5	0.864432767659	0.698049329054	0.0	0	0	na	na
FLAGLGALS8LONG	FLAGLGALS8LONG	HECTD1	HECTD1	2|1	0|1|14|9|0	-	1.5	0.431348138996	0.280699423139	0.0	0	0	na	na
FLAGLGALS8SHORT	FLAGLGALS8SHORT	HECTD1	HECTD1	1|3	0|1|14|9|0	-	2.0	0.517784052445	0.336947518007	0.0	0	0	na	na
FLAGLGALS8LONG	FLAGLGALS8LONG	UQCRH	UQCRH	1|1	1|1|0|0|1	-	1.0	1.08836282852	0.855573630541	0.0	0	0	na	na
FLAGLGALS8SHORT	FLAGLGALS8SHORT	UQCRH	UQCRH	1|1	1|1|0|0|1	-	1.0	1.12671979674	0.88572645246	0.0	0	0	na	na
FLAGLGALS8LONG	FLAGLGALS8LONG	POLR3A	POLR3A	1|1	0|0|1|0|0	-	1.0	1.59195271122	1.46116227759	0.0	0	0	na	na
FLAGLGALS8SHORT	FLAGLGALS8SHORT	TXNDC5	TXNDC5	4|6	3|4|3|3|4	-	5.0	1.20300854163	1.06370015362	0.0	0	0	na	na
FLAGLGALS8LONG	FLAGLGALS8LONG	GPS1	GPS1	9|9	2|9|10|7|9	-	9.0	1.05345478922	0.889838392083	0.0	0	0	na	na
FLAGLGALS8SHORT	FLAGLGALS8SHORT	GPS1	GPS1	7|10	2|9|10|7|9	-	8.5	1.05663528732	0.89252491394	0.0	0	0	na	na
FLAGLGALS8SHORT	FLAGLGALS8SHORT	DCK	DCK	1|0	0|0|1|3|1	-	0.5	0.70703297751	0.533392981586	0.0	0	0	na	na
FLAGLGALS8LONG	FLAGLGALS8LONG	NDC1	NDC1	1|1	1|1|1|0|0	-	1.0	1.12512121135	0.893833745523	0.0	0	0	na	na
FLAGLGALS8SHORT	FLAGLGALS8SHORT	NDC1	NDC1	1|1	1|1|1|0|0	-	1.0	1.1647736484	0.92533496154	0.0	0	0	na	na
FLAGLGALS8LONG	FLAGLGALS8LONG	DARS	DARS	16|13	13|13|15|11|14	-	14.5	0.893329897819	0.803913387466	0.0	0	0	na	na
FLAGLGALS8SHORT	FLAGLGALS8SHORT	DARS	DARS	14|16	13|13|15|11|14	-	15.0	0.990860358408	0.891681683529	0.0	0	0	na	na
FLAGLGALS8LONG	FLAGLGALS8LONG	GLO1	GLO1	6|3	3|5|3|2|5	-	4.5	0.971804484107	0.794361576943	0.0	0	0	na	na
FLAGLGALS8SHORT	FLAGLGALS8SHORT	GLO1	GLO1	4|4	3|5|3|2|5	-	4.0	0.975733222338	0.797572962306	0.0	0	0	na	na
FLAGLGALS8LONG	FLAGLGALS8LONG	WDR61	WDR61	1|1	0|1|0|0|1	-	1.0	1.31214400881	1.10175817165	0.0	0	0	na	na
FLAGLGALS8LONG	FLAGLGALS8LONG	WDR66	WDR66	1|1	0|1|1|0|1	-	1.0	1.18140127515	0.954008684444	0.0	0	0	na	na
FLAGLGALS8SHORT	FLAGLGALS8SHORT	WDR66	WDR66	1|0	0|1|1|0|1	-	0.5	0.887732787103	0.716864630311	0.0	0	0	na	na
FLAGLGALS8LONG	FLAGLGALS8LONG	CUL1	CUL1	4|2	0|2|8|5|0	-	3.0	0.945008107877	0.637781052488	0.0	0	0	na	na
FLAGLGALS8SHORT	FLAGLGALS8SHORT	CUL1	CUL1	1|3	0|2|8|5|0	-	2.0	0.736799417825	0.497262091464	0.0	0	0	na	na
FLAGLGALS8LONG	FLAGLGALS8LONG	CUL2	CUL2	7|7	2|7|5|3|2	-	7.0	1.4621107582	1.24836079577	0.0	0	0	na	na
FLAGLGALS8SHORT	FLAGLGALS8SHORT	CUL2	CUL2	5|5	2|7|5|3|2	-	5.0	1.17432562842	1.00264775959	0.0	0	0	na	na
FLAGLGALS8LONG	FLAGLGALS8LONG	PSMG1	PSMG1	2|1	0|1|4|2|0	-	1.5	1.00378994221	0.735808899664	0.0	0	0	na	na
FLAGLGALS8SHORT	FLAGLGALS8SHORT	PSMG1	PSMG1	1|1	0|1|4|2|0	-	1.0	0.863690628499	0.633111793895	0.0	0	0	na	na
FLAGLGALS8LONG	FLAGLGALS8LONG	TRIM28	TRIM28	9|7	4|10|13|5|6	-	8.0	0.920276703521	0.79387151071	0.0	0	0	na	na
FLAGLGALS8SHORT	FLAGLGALS8SHORT	TRIM28	TRIM28	10|13	4|10|13|5|6	-	11.5	1.35888271722	1.17223251601	0.0	0	0	na	na
FLAGLGALS8LONG	FLAGLGALS8LONG	SLC25A3	SLC25A3	6|4	1|7|4|5|3	-	5.0	1.05369252561	0.865230951256	0.0	0	0	na	na
FLAGLGALS8SHORT	FLAGLGALS8SHORT	SLC25A3	SLC25A3	2|2	1|7|4|5|3	-	2.0	0.577784204322	0.474442747362	0.0	0	0	na	na
FLAGLGALS8LONG	FLAGLGALS8LONG	PRMT3	PRMT3	18|18	16|19|23|19|12	-	18.0	0.844351206183	0.768170176525	0.0	0	0	na	na
FLAGLGALS8SHORT	FLAGLGALS8SHORT	PRMT3	PRMT3	15|15	16|19|23|19|12	-	15.0	0.763546194651	0.694655743765	0.0	0	0	na	na
FLAGLGALS8LONG	FLAGLGALS8LONG	CREB5	CREB5	0|1	0|0|0|0|0	-	0.5	1.36667803368	1.36667803368	0.0	0	0	na	na
FLAGLGALS8LONG	FLAGLGALS8LONG	PRMT1	PRMT1	15|17	6|11|18|17|13	-	16.0	1.05123818977	0.91277890097	0.0	0	0	na	na
FLAGLGALS8SHORT	FLAGLGALS8SHORT	PRMT1	PRMT1	12|16	6|11|18|17|13	-	14.0	0.988044456074	0.857908456431	0.0	0	0	na	na
FLAGLGALS8LONG	FLAGLGALS8LONG	SLC25A6	SLC25A6	6|6	6|5|10|6|5	-	6.0	0.80807053217	0.715589806263	0.0	0	0	na	na
FLAGLGALS8SHORT	FLAGLGALS8SHORT	SLC25A6	SLC25A6	5|7	6|5|10|6|5	-	6.0	0.851627999066	0.754162279899	0.0	0	0	na	na
FLAGLGALS8LONG	FLAGLGALS8LONG	SLC25A5	SLC25A5	14|14	15|15|20|18|15	-	14.0	0.70865579933	0.658429230115	0.0	0	0	na	na
FLAGLGALS8SHORT	FLAGLGALS8SHORT	SLC25A5	SLC25A5	12|14	15|15|20|18|15	-	13.0	0.707222413905	0.657097437075	0.0	0	0	na	na
FLAGLGALS8LONG	FLAGLGALS8LONG	PRMT5	PRMT5	43|45	15|29|55|51|48	-	44.0	0.959227539877	0.7776088665	0.0	0	0	na	na
FLAGLGALS8SHORT	FLAGLGALS8SHORT	PRMT5	PRMT5	42|37	15|29|55|51|48	-	39.5	0.927207014332	0.751651058223	0.0	0	0	na	na
FLAGLGALS8LONG	FLAGLGALS8LONG	PHB2	PHB2	16|16	3|7|14|14|9	-	16.0	1.43970643568	1.16709654258	0.0	0	0	na	na
FLAGLGALS8SHORT	FLAGLGALS8SHORT	PHB2	PHB2	14|14	3|7|14|14|9	-	14.0	1.36313860024	1.10502690547	0.0	0	0	na	na
FLAGLGALS8LONG	FLAGLGALS8LONG	BRD9	BRD9	1|1	0|2|1|1|1	-	1.0	0.945946941377	0.794414299406	0.0	0	0	na	na
FLAGLGALS8SHORT	FLAGLGALS8SHORT	BRD9	BRD9	1|1	0|2|1|1|1	-	1.0	0.979284773037	0.822411694423	0.0	0	0	na	na
FLAGLGALS8LONG	FLAGLGALS8LONG	GNPAT	GNPAT	2|2	3|4|1|0|2	-	2.0	0.835530900868	0.606348744005	0.0	0	0	na	na
FLAGLGALS8SHORT	FLAGLGALS8SHORT	GNPAT	GNPAT	2|3	3|4|1|0|2	-	2.5	1.00692987441	0.730733793347	0.0	0	0	na	na
FLAGLGALS8LONG	FLAGLGALS8LONG	DNAJA2	DNAJA2	10|8	8|9|9|8|5	-	9.0	0.940304597459	0.823455039559	0.0	0	0	na	na
FLAGLGALS8SHORT	FLAGLGALS8SHORT	DNAJA2	DNAJA2	11|11	8|9|9|8|5	-	11.0	1.20979463263	1.05945614832	0.0	0	0	na	na
FLAGLGALS8LONG	FLAGLGALS8LONG	DNAJA3	DNAJA3	3|1	6|5|2|1|2	-	2.0	0.548947999083	0.409952922883	0.0	0	0	na	na
FLAGLGALS8SHORT	FLAGLGALS8SHORT	DNAJA3	DNAJA3	1|1	6|5|2|1|2	-	1.0	0.412802179287	0.3082795825	0.0	0	0	na	na
FLAGLGALS8LONG	FLAGLGALS8LONG	DNAJA1	DNAJA1	12|11	6|13|15|10|8	-	11.5	0.950777675327	0.86530916417	0.0	0	0	na	na
FLAGLGALS8SHORT	FLAGLGALS8SHORT	DNAJA1	DNAJA1	12|13	6|13|15|10|8	-	12.5	1.09851428732	0.999765249496	0.0	0	0	na	na
FLAGLGALS8LONG	FLAGLGALS8LONG	KIF5B	KIF5B	32|31	5|18|36|31|30	-	31.5	1.14895585055	0.885336836405	0.0	0	0	na	na
FLAGLGALS8SHORT	FLAGLGALS8SHORT	KIF5B	KIF5B	34|30	5|18|36|31|30	-	32.0	1.25165727102	0.964474212008	0.0	0	0	na	na
FLAGLGALS8LONG	FLAGLGALS8LONG	ARCN1	ARCN1	14|14	11|16|17|14|9	-	14.0	0.878367436502	0.798303404823	0.0	0	0	na	na
FLAGLGALS8SHORT	FLAGLGALS8SHORT	ARCN1	ARCN1	13|13	11|16|17|14|9	-	13.0	0.87883197555	0.798725600693	0.0	0	0	na	na
FLAGLGALS8SHORT	FLAGLGALS8SHORT	ACADS	ACADS	0|1	0|0|0|0|1	-	0.5	1.13833023393	1.02016082699	0.0	0	0	na	na
FLAGLGALS8LONG	FLAGLGALS8LONG	SEH1L	SEH1L	1|1	0|1|2|0|0	-	1.0	1.22483824874	1.00182502515	0.0	0	0	na	na
FLAGLGALS8SHORT	FLAGLGALS8SHORT	SEH1L	SEH1L	0|1	0|1|2|0|0	-	0.5	0.917677378143	0.750590670552	0.0	0	0	na	na
FLAGLGALS8LONG	FLAGLGALS8LONG	GAPDH	GAPDH	42|41	47|45|59|47|36	-	41.5	0.729242803458	0.660501934432	0.0	0	0	na	na
FLAGLGALS8SHORT	FLAGLGALS8SHORT	GAPDH	GAPDH	42|37	47|45|59|47|36	-	39.5	0.746068385194	0.675741480481	0.0	0	0	na	na
FLAGLGALS8LONG	FLAGLGALS8LONG	ACADM	ACADM	14|16	15|18|13|13|14	-	15.0	0.832923740939	0.719352143485	0.0	0	0	na	na
FLAGLGALS8SHORT	FLAGLGALS8SHORT	ACADM	ACADM	14|15	15|18|13|13|14	-	14.5	0.866103359824	0.748007623924	0.0	0	0	na	na
FLAGLGALS8LONG	FLAGLGALS8LONG	IARS2	IARS2	38|36	29|37|39|28|32	-	37.0	0.922603049182	0.844126618407	0.0	0	0	na	na
FLAGLGALS8SHORT	FLAGLGALS8SHORT	IARS2	IARS2	37|31	29|37|39|28|32	-	34.0	0.910853734305	0.833376697903	0.0	0	0	na	na
FLAGLGALS8LONG	FLAGLGALS8LONG	SRSF6	SRSF6	0|1	0|0|1|0|0	-	0.5	1.18317848466	1.08597181138	0.0	0	0	na	na
FLAGLGALS8LONG	FLAGLGALS8LONG	SRSF1	SRSF1	2|4	0|3|4|6|3	-	3.0	0.855257930496	0.678051135975	0.0	0	0	na	na
FLAGLGALS8SHORT	FLAGLGALS8SHORT	SRSF1	SRSF1	3|2	0|3|4|6|3	-	2.5	0.806641330845	0.639507745209	0.0	0	0	na	na
FLAGLGALS8LONG	FLAGLGALS8LONG	PPM1B	PPM1B	36|31	17|20|31|32|24	-	33.5	1.12211168123	1.03456889435	0.0	0	0	na	na
FLAGLGALS8SHORT	FLAGLGALS8SHORT	PPM1B	PPM1B	31|28	17|20|31|32|24	-	29.5	1.06834441494	0.984996340947	0.0	0	0	na	na
FLAGLGALS8LONG	FLAGLGALS8LONG	PPM1A	PPM1A	9|4	1|6|7|4|7	-	6.5	1.05393173191	0.848813930185	0.0	0	0	na	na
FLAGLGALS8SHORT	FLAGLGALS8SHORT	PPM1A	PPM1A	5|7	1|6|7|4|7	-	6.0	1.10027719745	0.886139570501	0.0	0	0	na	na
FLAGLGALS8LONG	FLAGLGALS8LONG	SRSF2	SRSF2	2|4	2|2|3|5|4	-	3.0	0.806101948233	0.684853077448	0.0	0	0	na	na
FLAGLGALS8SHORT	FLAGLGALS8SHORT	SRSF2	SRSF2	2|2	2|2|3|5|4	-	2.0	0.661087652271	0.561650935236	0.0	0	0	na	na
FLAGLGALS8LONG	FLAGLGALS8LONG	CDK2	CDK2	11|9	11|12|4|3|4	-	10.0	1.09775609155	0.812177447547	0.0	0	0	na	na
FLAGLGALS8SHORT	FLAGLGALS8SHORT	CDK2	CDK2	8|6	11|12|4|3|4	-	7.0	0.853981629887	0.631820333999	0.0	0	0	na	na
FLAGLGALS8LONG	FLAGLGALS8LONG	PPP6C	PPP6C	2|1	0|3|2|2|2	-	1.5	0.820418750013	0.668228457936	0.0	0	0	na	na
FLAGLGALS8LONG	FLAGLGALS8LONG	RPL10A	RPL10A	1|1	0|0|3|2|0	-	1.0	0.989754144206	0.756787851921	0.0	0	0	na	na
FLAGLGALS8LONG	FLAGLGALS8LONG	CISD2	CISD2	2|1	1|2|2|1|1	-	1.5	0.926810850724	0.839869169218	0.0	0	0	na	na
FLAGLGALS8SHORT	FLAGLGALS8SHORT	CISD2	CISD2	1|1	1|2|2|1|1	-	1.0	0.797455535766	0.722648335191	0.0	0	0	na	na
FLAGLGALS8LONG	FLAGLGALS8LONG	CLNS1A	CLNS1A	5|4	2|3|7|11|6	-	4.5	0.713991743989	0.558392375612	0.0	0	0	na	na
FLAGLGALS8SHORT	FLAGLGALS8SHORT	CLNS1A	CLNS1A	4|5	2|3|7|11|6	-	4.5	0.758020564462	0.592826047803	0.0	0	0	na	na
FLAGLGALS8LONG	FLAGLGALS8LONG	UMPS	UMPS	4|4	2|4|6|3|3	-	4.0	0.969646153572	0.893017590127	0.0	0	0	na	na
FLAGLGALS8SHORT	FLAGLGALS8SHORT	UMPS	UMPS	4|4	2|4|6|3|3	-	4.0	1.02749883352	0.946298326243	0.0	0	0	na	na
FLAGLGALS8LONG	FLAGLGALS8LONG	ACAD9	ACAD9	5|2	11|13|1|0|1	-	3.5	0.529586831348	0.345036860993	0.0	0	0	na	na
FLAGLGALS8SHORT	FLAGLGALS8SHORT	ACAD9	ACAD9	2|2	11|13|1|0|1	-	2.0	0.399926893803	0.260560708643	0.0	0	0	na	na
FLAGLGALS8LONG	FLAGLGALS8LONG	RPS7	RPS7	3|6	4|4|13|7|4	-	4.5	0.645549415777	0.538380432877	0.0	0	0	na	na
FLAGLGALS8SHORT	FLAGLGALS8SHORT	RPS7	RPS7	5|5	4|4|13|7|4	-	5.0	0.77194005698	0.643788704435	0.0	0	0	na	na
FLAGLGALS8LONG	FLAGLGALS8LONG	RPS6	RPS6	4|2	0|0|9|5|4	-	3.0	0.807460908787	0.535226948476	0.0	0	0	na	na
FLAGLGALS8LONG	FLAGLGALS8LONG	RPS5	RPS5	5|6	0|1|7|8|4	-	5.5	1.1943537229	0.819999550224	0.0	0	0	na	na
FLAGLGALS8SHORT	FLAGLGALS8SHORT	RPS5	RPS5	4|3	0|1|7|8|4	-	3.5	0.882793919356	0.60609399287	0.0	0	0	na	na
FLAGLGALS8LONG	FLAGLGALS8LONG	RPS3	RPS3	4|5	0|1|12|10|8	-	4.5	0.71050280944	0.467568598801	0.0	0	0	na	na
FLAGLGALS8SHORT	FLAGLGALS8SHORT	RPS3	RPS3	6|3	0|1|12|10|8	-	4.5	0.729136211162	0.47983089167	0.0	0	0	na	na
FLAGLGALS8LONG	FLAGLGALS8LONG	RPS2	RPS2	8|10	7|8|14|13|8	-	9.0	0.777049396704	0.695604724409	0.0	0	0	na	na
FLAGLGALS8SHORT	FLAGLGALS8SHORT	RPS2	RPS2	10|11	7|8|14|13|8	-	10.5	0.956787070305	0.856503600904	0.0	0	0	na	na
FLAGLGALS8LONG	FLAGLGALS8LONG	RPS9	RPS9	3|3	0|0|10|7|6	-	3.0	0.677908099844	0.440733830968	0.0	0	0	na	na
FLAGLGALS8SHORT	FLAGLGALS8SHORT	RPS9	RPS9	3|2	0|0|10|7|6	-	2.5	0.622451505543	0.404679390456	0.0	0	0	na	na
FLAGLGALS8LONG	FLAGLGALS8LONG	RPS8	RPS8	3|3	0|0|8|8|6	-	3.0	0.693125383749	0.451474032493	0.0	0	0	na	na
FLAGLGALS8SHORT	FLAGLGALS8SHORT	RPS8	RPS8	1|2	0|0|8|8|6	-	1.5	0.45546473878	0.296671435062	0.0	0	0	na	na
FLAGLGALS8LONG	FLAGLGALS8LONG	CTPS1	CTPS1	27|25	21|23|24|22|18	-	26.0	0.979119259175	0.889793781259	0.0	0	0	na	na
FLAGLGALS8SHORT	FLAGLGALS8SHORT	CTPS1	CTPS1	27|28	21|23|24|22|18	-	27.5	1.11056974353	1.00925198048	0.0	0	0	na	na
FLAGLGALS8LONG	FLAGLGALS8LONG	GARS	GARS	29|26	24|25|19|14|24	-	27.5	1.02523524137	0.831357799089	0.0	0	0	na	na
FLAGLGALS8SHORT	FLAGLGALS8SHORT	GARS	GARS	27|28	24|25|19|14|24	-	27.5	1.10286877043	0.894310414497	0.0	0	0	na	na
FLAGLGALS8LONG	FLAGLGALS8LONG	PSMA2	PSMA2	8|7	1|6|9|5|7	-	7.5	1.15779062028	0.946028240704	0.0	0	0	na	na
FLAGLGALS8SHORT	FLAGLGALS8SHORT	PSMA2	PSMA2	7|7	1|6|9|5|7	-	7.0	1.16570181359	0.952492459844	0.0	0	0	na	na
FLAGLGALS8LONG	FLAGLGALS8LONG	PSMA3	PSMA3	7|7	5|7|6|5|8	-	7.0	0.931860971217	0.814550395213	0.0	0	0	na	na
FLAGLGALS8SHORT	FLAGLGALS8SHORT	PSMA3	PSMA3	7|7	5|7|6|5|8	-	7.0	0.993568748716	0.868489873421	0.0	0	0	na	na
FLAGLGALS8LONG	FLAGLGALS8LONG	PSMA1	PSMA1	9|12	5|6|7|10|6	-	10.5	1.23185487385	1.10860987588	0.0	0	0	na	na
FLAGLGALS8SHORT	FLAGLGALS8SHORT	PSMA1	PSMA1	5|13	5|6|7|10|6	-	9.0	1.06160514693	0.955393346369	0.0	0	0	na	na
FLAGLGALS8LONG	FLAGLGALS8LONG	PSMA6	PSMA6	10|8	3|5|8|6|7	-	9.0	1.26711592311	1.13612816049	0.0	0	0	na	na
FLAGLGALS8SHORT	FLAGLGALS8SHORT	PSMA6	PSMA6	6|9	3|5|8|6|7	-	7.5	1.14106248055	1.02310545814	0.0	0	0	na	na
FLAGLGALS8LONG	FLAGLGALS8LONG	PSMA7	PSMA7	10|10	7|10|13|8|9	-	10.0	0.901886428709	0.860553822877	0.0	0	0	na	na
FLAGLGALS8SHORT	FLAGLGALS8SHORT	PSMA7	PSMA7	11|10	7|10|13|8|9	-	10.5	1.00685874276	0.960715354615	0.0	0	0	na	na
FLAGLGALS8LONG	FLAGLGALS8LONG	PSMA4	PSMA4	22|25	12|16|37|37|28	-	23.5	0.782833043142	0.63636598743	0.0	0	0	na	na
FLAGLGALS8SHORT	FLAGLGALS8SHORT	PSMA4	PSMA4	25|24	12|16|37|37|28	-	24.5	0.876146834803	0.712220888666	0.0	0	0	na	na
FLAGLGALS8LONG	FLAGLGALS8LONG	PSMA5	PSMA5	9|10	9|10|5|9|10	-	9.5	0.882677565852	0.745803005526	0.0	0	0	na	na
FLAGLGALS8SHORT	FLAGLGALS8SHORT	PSMA5	PSMA5	9|11	9|10|5|9|10	-	10.0	0.984781636592	0.832074058263	0.0	0	0	na	na
FLAGLGALS8SHORT	FLAGLGALS8SHORT	DSG2	DSG2	0|1	0|0|6|6|0	-	0.5	0.44322353634	0.30520981948	0.0	0	0	na	na
FLAGLGALS8LONG	FLAGLGALS8LONG	DSG1	DSG1	1|0	1|0|0|0|0	-	0.5	1.04451430059	0.908962940378	0.0	0	0	na	na
FLAGLGALS8SHORT	FLAGLGALS8SHORT	DSG1	DSG1	1|0	1|0|0|0|0	-	0.5	1.07266825821	0.933463231178	0.0	0	0	na	na
FLAGLGALS8LONG	FLAGLGALS8LONG	SYNRG	SYNRG	1|0	0|0|0|1|0	-	0.5	1.12470154292	1.01379622495	0.0	0	0	na	na
FLAGLGALS8LONG	FLAGLGALS8LONG	SLC6A15	SLC6A15	1|1	0|0|0|0|0	-	1.0	1.83884919249	1.83884919249	0.0	0	0	na	na
FLAGLGALS8SHORT	FLAGLGALS8SHORT	SLC6A15	SLC6A15	1|1	0|0|0|0|0	-	1.0	1.90365541168	1.90365541168	0.0	0	0	na	na
FLAGLGALS8LONG	FLAGLGALS8LONG	PDHA1	PDHA1	19|19	16|20|18|17|15	-	19.0	0.904770143967	0.821358121778	0.0	0	0	na	na
FLAGLGALS8SHORT	FLAGLGALS8SHORT	PDHA1	PDHA1	16|18	16|20|18|17|15	-	17.0	0.872877002288	0.792405253338	0.0	0	0	na	na
FLAGLGALS8LONG	FLAGLGALS8LONG	PREPL	PREPL	0|1	1|1|0|1|0	-	0.5	0.81564811579	0.642853652741	0.0	0	0	na	na
FLAGLGALS8SHORT	FLAGLGALS8SHORT	PREPL	PREPL	0|1	1|1|0|1|0	-	0.5	0.822231333076	0.64804222021	0.0	0	0	na	na
FLAGLGALS8LONG	FLAGLGALS8LONG	SRM	SRM	10|10	5|9|11|8|8	-	10.0	1.02925258552	0.986585781716	0.0	0	0	na	na
FLAGLGALS8SHORT	FLAGLGALS8SHORT	SRM	SRM	9|12	5|9|11|8|8	-	10.5	1.1403546125	1.09308216723	0.0	0	0	na	na
FLAGLGALS8LONG	FLAGLGALS8LONG	SRR	SRR	1|0	0|1|1|1|2	-	0.5	0.68539149494	0.573359794251	0.0	0	0	na	na
FLAGLGALS8SHORT	FLAGLGALS8SHORT	SRR	SRR	0|1	0|1|1|1|2	-	0.5	0.701804601123	0.587090071404	0.0	0	0	na	na
FLAGLGALS8SHORT	FLAGLGALS8SHORT	GALE	GALE	1|0	0|1|0|0|0	-	0.5	1.16004759117	1.04794962064	0.0	0	0	na	na
FLAGLGALS8LONG	FLAGLGALS8LONG	RPS6KA3	RPS6KA3	8|7	2|7|5|1|4	-	7.5	1.53919193996	1.22818057806	0.0	0	0	na	na
FLAGLGALS8SHORT	FLAGLGALS8SHORT	RPS6KA3	RPS6KA3	8|6	2|7|5|1|4	-	7.0	1.53803584212	1.22725808303	0.0	0	0	na	na
FLAGLGALS8LONG	FLAGLGALS8LONG	CS	CS	11|8	9|10|7|6|6	-	9.5	0.98270189061	0.836303338696	0.0	0	0	na	na
FLAGLGALS8SHORT	FLAGLGALS8SHORT	CS	CS	8|9	9|10|7|6|6	-	8.5	0.960043043856	0.817020106037	0.0	0	0	na	na
FLAGLGALS8LONG	FLAGLGALS8LONG	FSCN1	FSCN1	7|6	5|6|2|0|4	-	6.5	1.3580275998	0.958456052296	0.0	0	0	na	na
FLAGLGALS8SHORT	FLAGLGALS8SHORT	FSCN1	FSCN1	5|3	5|6|2|0|4	-	4.0	0.955200429673	0.674152449562	0.0	0	0	na	na
FLAGLGALS8LONG	FLAGLGALS8LONG	MYL12B	MYL12B	8|6	3|6|6|4|9	-	7.0	1.02952803872	0.894774732841	0.0	0	0	na	na
FLAGLGALS8SHORT	FLAGLGALS8SHORT	MYL12B	MYL12B	6|6	3|6|6|4|9	-	6.0	0.970143962021	0.843163344548	0.0	0	0	na	na
FLAGLGALS8LONG	FLAGLGALS8LONG	RPSA	RPSA	4|4	1|4|12|7|5	-	4.0	0.686949270894	0.53469185712	0.0	0	0	na	na
FLAGLGALS8SHORT	FLAGLGALS8SHORT	RPSA	RPSA	3|3	1|4|12|7|5	-	3.0	0.585388361507	0.455641200031	0.0	0	0	na	na
FLAGLGALS8SHORT	FLAGLGALS8SHORT	GNB1L	GNB1L	0|1	0|4|2|0|0	-	0.5	0.664065945824	0.493608834797	0.0	0	0	na	na
FLAGLGALS8LONG	FLAGLGALS8LONG	JAGN1	JAGN1	0|1	2|2|0|0|0	-	0.5	0.697807220471	0.526140382259	0.0	0	0	na	na
FLAGLGALS8LONG	FLAGLGALS8LONG	AGPAT1	AGPAT1	1|1	1|1|1|0|1	-	1.0	0.99685768894	0.855573630541	0.0	0	0	na	na
FLAGLGALS8SHORT	FLAGLGALS8SHORT	AGPAT1	AGPAT1	1|1	1|1|1|0|1	-	1.0	1.03198975858	0.88572645246	0.0	0	0	na	na
FLAGLGALS8LONG	FLAGLGALS8LONG	CSNK2B	CSNK2B	8|7	2|3|7|6|7	-	7.5	1.23630264669	1.00691904729	0.0	0	0	na	na
FLAGLGALS8SHORT	FLAGLGALS8SHORT	CSNK2B	CSNK2B	8|7	2|3|7|6|7	-	7.5	1.31935292294	1.07456017486	0.0	0	0	na	na
FLAGLGALS8LONG	FLAGLGALS8LONG	TMPO	TMPO	1|0	0|0|1|0|1	-	0.5	0.985431715395	0.836244159725	0.0	0	0	na	na
FLAGLGALS8LONG	FLAGLGALS8LONG	VARS	VARS	41|37	28|32|48|43|33	-	39.0	0.885626704894	0.822568866021	0.0	0	0	na	na
FLAGLGALS8SHORT	FLAGLGALS8SHORT	VARS	VARS	36|43	28|32|48|43|33	-	39.5	0.961797326679	0.893316034822	0.0	0	0	na	na
FLAGLGALS8LONG	FLAGLGALS8LONG	ATAD1	ATAD1	1|0	0|0|0|0|0	-	0.5	1.34548821827	1.34548821827	0.0	0	0	na	na
FLAGLGALS8LONG	FLAGLGALS8LONG	SMCR8	SMCR8	1|0	0|0|0|0|0	-	0.5	1.34548821827	1.34548821827	0.0	0	0	na	na
FLAGLGALS8LONG	FLAGLGALS8LONG	PSMD13	PSMD13	19|18	13|17|19|20|16	-	18.5	0.905426629237	0.851176699654	0.0	0	0	na	na
FLAGLGALS8SHORT	FLAGLGALS8SHORT	PSMD13	PSMD13	15|15	13|17|19|20|16	-	15.0	0.798287656956	0.750457111909	0.0	0	0	na	na
FLAGLGALS8LONG	FLAGLGALS8LONG	KIAA1033	KIAA1033	1|2	0|0|3|1|4	-	1.5	0.889186460294	0.635001038114	0.0	0	0	na	na
FLAGLGALS8SHORT	FLAGLGALS8SHORT	KIAA1033	KIAA1033	1|1	0|0|3|1|4	-	1.0	0.760630222441	0.543194259515	0.0	0	0	na	na
FLAGLGALS8LONG	FLAGLGALS8LONG	GCDH	GCDH	3|1	3|4|2|0|1	-	2.0	0.803806458007	0.598204008615	0.0	0	0	na	na
FLAGLGALS8SHORT	FLAGLGALS8SHORT	GCDH	GCDH	2|2	3|4|2|0|1	-	2.0	0.891381315086	0.663378442133	0.0	0	0	na	na
FLAGLGALS8LONG	FLAGLGALS8LONG	AP3B1	AP3B1	12|13	0|9|13|3|12	-	12.5	1.46221592263	1.00380848914	0.0	0	0	na	na
FLAGLGALS8SHORT	FLAGLGALS8SHORT	AP3B1	AP3B1	13|9	0|9|13|3|12	-	11.0	1.3748694237	0.943845281406	0.0	0	0	na	na
FLAGLGALS8LONG	FLAGLGALS8LONG	NAP1L1	NAP1L1	12|13	4|10|11|8|9	-	12.5	1.24299914629	1.12701825129	0.0	0	0	na	na
FLAGLGALS8SHORT	FLAGLGALS8SHORT	NAP1L1	NAP1L1	11|10	4|10|11|8|9	-	10.5	1.1349536949	1.02905422931	0.0	0	0	na	na
FLAGLGALS8LONG	FLAGLGALS8LONG	RPL27	RPL27	1|1	0|0|4|3|0	-	1.0	0.832328851874	0.60980515185	0.0	0	0	na	na
FLAGLGALS8LONG	FLAGLGALS8LONG	RPL26	RPL26	1|0	0|0|1|0|0	-	0.5	1.16483375893	1.0691342376	0.0	0	0	na	na
FLAGLGALS8LONG	FLAGLGALS8LONG	NAP1L4	NAP1L4	10|10	3|6|7|5|8	-	10.0	1.38838130588	1.24744831618	0.0	0	0	na	na
FLAGLGALS8SHORT	FLAGLGALS8SHORT	NAP1L4	NAP1L4	8|10	3|6|7|5|8	-	9.0	1.34416428662	1.20771971569	0.0	0	0	na	na
FLAGLGALS8LONG	FLAGLGALS8LONG	RPL23	RPL23	5|3	4|5|6|4|5	-	4.0	0.726171067062	0.680898732951	0.0	0	0	na	na
FLAGLGALS8SHORT	FLAGLGALS8SHORT	RPL23	RPL23	5|4	4|5|6|4|5	-	4.5	0.858969762235	0.805418239968	0.0	0	0	na	na
FLAGLGALS8LONG	FLAGLGALS8LONG	RPL22	RPL22	8|5	6|5|11|8|5	-	6.5	0.788860166981	0.676567371506	0.0	0	0	na	na
FLAGLGALS8SHORT	FLAGLGALS8SHORT	RPL22	RPL22	6|6	6|5|11|8|5	-	6.0	0.801497194628	0.687405541484	0.0	0	0	na	na
FLAGLGALS8SHORT	FLAGLGALS8SHORT	ATG3	ATG3	1|1	0|0|0|0|0	-	1.0	1.90365541168	1.90365541168	0.0	0	0	na	na
FLAGLGALS8LONG	FLAGLGALS8LONG	LPCAT2	LPCAT2	1|0	0|0|0|0|0	-	0.5	1.34548821827	1.34548821827	0.0	0	0	na	na
FLAGLGALS8SHORT	FLAGLGALS8SHORT	ATG7	ATG7	1|1	0|1|1|0|1	-	1.0	1.22303717999	0.987630634612	0.0	0	0	na	na
FLAGLGALS8LONG	FLAGLGALS8LONG	HPX	HPX	0|1	0|0|2|0|1	-	0.5	0.898852474259	0.731841970922	0.0	0	0	na	na
FLAGLGALS8SHORT	FLAGLGALS8SHORT	HPX	HPX	1|1	0|0|2|0|1	-	1.0	1.25201791114	1.01938781052	0.0	0	0	na	na
FLAGLGALS8LONG	FLAGLGALS8LONG	ILKAP	ILKAP	5|3	2|5|3|2|4	-	4.0	1.00841758217	0.861045235691	0.0	0	0	na	na
FLAGLGALS8SHORT	FLAGLGALS8SHORT	ILKAP	ILKAP	2|4	2|5|3|2|4	-	3.0	0.850332565184	0.726063108127	0.0	0	0	na	na
FLAGLGALS8LONG	FLAGLGALS8LONG	PPP1CC	PPP1CC	0|1	0|0|0|0|0	-	0.5	1.36667803368	1.36667803368	0.0	0	0	na	na
FLAGLGALS8SHORT	FLAGLGALS8SHORT	PPP1CC	PPP1CC	1|0	0|0|0|0|0	-	0.5	1.38175466122	1.38175466122	0.0	0	0	na	na
FLAGLGALS8LONG	FLAGLGALS8LONG	PPP1CA	PPP1CA	1|4	1|2|4|2|1	-	2.5	0.983213326752	0.855570187551	0.0	0	0	na	na
FLAGLGALS8SHORT	FLAGLGALS8SHORT	PPP1CA	PPP1CA	1|2	1|2|4|2|1	-	1.5	0.798484025153	0.69482289201	0.0	0	0	na	na
FLAGLGALS8LONG	FLAGLGALS8LONG	RDH11	RDH11	4|4	4|6|2|2|3	-	4.0	0.939955011253	0.740153280616	0.0	0	0	na	na
FLAGLGALS8SHORT	FLAGLGALS8SHORT	RDH11	RDH11	4|4	4|6|2|2|3	-	4.0	0.996036207714	0.784313565996	0.0	0	0	na	na
FLAGLGALS8LONG	FLAGLGALS8LONG	RDH13	RDH13	0|1	0|1|0|0|0	-	0.5	1.14739005801	1.03651521297	0.0	0	0	na	na
FLAGLGALS8SHORT	FLAGLGALS8SHORT	SEC61A1	SEC61A1	1|2	2|2|1|1|1	-	1.5	0.916798525935	0.783753304486	0.0	0	0	na	na
FLAGLGALS8LONG	FLAGLGALS8LONG	GANAB	GANAB	9|5	2|9|14|8|7	-	7.0	0.781904498322	0.658626429998	0.0	0	0	na	na
FLAGLGALS8SHORT	FLAGLGALS8SHORT	GANAB	GANAB	10|9	2|9|14|8|7	-	9.5	1.12504949525	0.947669867892	0.0	0	0	na	na
FLAGLGALS8LONG	FLAGLGALS8LONG	SRP9	SRP9	2|1	2|3|3|2|4	-	1.5	0.574856894982	0.512376291271	0.0	0	0	na	na
FLAGLGALS8SHORT	FLAGLGALS8SHORT	SRP9	SRP9	3|1	2|3|3|2|4	-	2.0	0.691141314313	0.616021876858	0.0	0	0	na	na
FLAGLGALS8LONG	FLAGLGALS8LONG	PUF60	PUF60	10|12	1|7|13|13|11	-	11.0	1.07215235606	0.817497461607	0.0	0	0	na	na
FLAGLGALS8SHORT	FLAGLGALS8SHORT	PUF60	PUF60	7|7	1|7|13|13|11	-	7.0	0.770515527188	0.587504643389	0.0	0	0	na	na
FLAGLGALS8LONG	FLAGLGALS8LONG	CANX	CANX	4|4	0|3|3|2|3	-	4.0	1.42214995413	1.15129871567	0.0	0	0	na	na
FLAGLGALS8SHORT	FLAGLGALS8SHORT	CANX	CANX	3|4	0|3|3|2|3	-	3.5	1.35119597405	1.09385805978	0.0	0	0	na	na
FLAGLGALS8LONG	FLAGLGALS8LONG	EIF1AX	EIF1AX	10|10	6|7|14|14|9	-	10.0	0.862803890789	0.75980566238	0.0	0	0	na	na
FLAGLGALS8SHORT	FLAGLGALS8SHORT	EIF1AX	EIF1AX	7|7	6|7|14|14|9	-	7.0	0.673372747057	0.592988084045	0.0	0	0	na	na
FLAGLGALS8SHORT	FLAGLGALS8SHORT	NTRK2	NTRK2	1|0	0|0|2|1|0	-	0.5	0.917202826487	0.74926534738	0.0	0	0	na	na
FLAGLGALS8LONG	FLAGLGALS8LONG	HSDL1	HSDL1	6|3	3|9|5|0|4	-	4.5	0.883659592851	0.685007176855	0.0	0	0	na	na
FLAGLGALS8SHORT	FLAGLGALS8SHORT	HSDL1	HSDL1	3|5	3|9|5|0|4	-	4.0	0.869817247345	0.674276680527	0.0	0	0	na	na
FLAGLGALS8LONG	FLAGLGALS8LONG	HSP90AB1	HSP90AB1	74|72	60|72|75|71|65	-	73.0	0.872673200591	0.818794707967	0.0	0	0	na	na
FLAGLGALS8SHORT	FLAGLGALS8SHORT	HSP90AB1	HSP90AB1	69|69	60|72|75|71|65	-	69.0	0.888674581262	0.833808169828	0.0	0	0	na	na
FLAGLGALS8SHORT	FLAGLGALS8SHORT	PTP4A2	PTP4A2	1|0	0|1|1|1|0	-	0.5	0.895779686289	0.725637684707	0.0	0	0	na	na
FLAGLGALS8LONG	FLAGLGALS8LONG	DNAJC10	DNAJC10	1|1	1|1|1|1|0	-	1.0	1.0044714753	0.864952015836	0.0	0	0	na	na
FLAGLGALS8SHORT	FLAGLGALS8SHORT	DNAJC10	DNAJC10	1|0	1|1|1|1|0	-	0.5	0.754783561768	0.649945348695	0.0	0	0	na	na
FLAGLGALS8LONG	FLAGLGALS8LONG	HSDL2	HSDL2	11|10	9|10|8|8|6	-	10.5	1.02273788606	0.88047118596	0.0	0	0	na	na
FLAGLGALS8SHORT	FLAGLGALS8SHORT	HSDL2	HSDL2	11|5	9|10|8|8|6	-	8.0	0.811490394421	0.698609017725	0.0	0	0	na	na
FLAGLGALS8SHORT	FLAGLGALS8SHORT	TWF2	TWF2	0|1	1|1|0|0|0	-	0.5	0.931346032557	0.765914124187	0.0	0	0	na	na
FLAGLGALS8LONG	FLAGLGALS8LONG	TMA16	TMA16	1|1	0|1|3|2|1	-	1.0	0.813904745746	0.661387577801	0.0	0	0	na	na
FLAGLGALS8SHORT	FLAGLGALS8SHORT	TMA16	TMA16	1|1	0|1|3|2|1	-	1.0	0.842589038928	0.684696736874	0.0	0	0	na	na
FLAGLGALS8LONG	FLAGLGALS8LONG	PPP2CA	PPP2CA	3|2	1|2|3|4|3	-	2.5	0.86257432462	0.74079745048	0.0	0	0	na	na
FLAGLGALS8SHORT	FLAGLGALS8SHORT	PPP2CA	PPP2CA	2|2	1|2|3|4|3	-	2.0	0.790400259101	0.678812804982	0.0	0	0	na	na
FLAGLGALS8LONG	FLAGLGALS8LONG	EIF4G2	EIF4G2	9|6	11|16|9|1|3	-	7.5	0.75916739001	0.523475088031	0.0	0	0	na	na
FLAGLGALS8SHORT	FLAGLGALS8SHORT	EIF4G2	EIF4G2	5|6	11|16|9|1|3	-	5.5	0.629858075888	0.434311346959	0.0	0	0	na	na
FLAGLGALS8LONG	FLAGLGALS8LONG	EIF4G1	EIF4G1	23|18	11|22|20|13|20	-	20.5	0.990812629283	0.88996386865	0.0	0	0	na	na
FLAGLGALS8SHORT	FLAGLGALS8SHORT	EIF4G1	EIF4G1	22|19	11|22|20|13|20	-	20.5	1.06824000982	0.959510389438	0.0	0	0	na	na
FLAGLGALS8LONG	FLAGLGALS8LONG	ACSL4	ACSL4	7|4	5|8|4|2|3	-	5.5	0.973011005373	0.780186414239	0.0	0	0	na	na
FLAGLGALS8SHORT	FLAGLGALS8SHORT	ACSL4	ACSL4	4|4	5|8|4|2|3	-	4.0	0.822049608007	0.659141502466	0.0	0	0	na	na
FLAGLGALS8LONG	FLAGLGALS8LONG	EEF1G	EEF1G	35|35	28|32|32|36|36	-	35.0	0.872547129665	0.781381656886	0.0	0	0	na	na
FLAGLGALS8SHORT	FLAGLGALS8SHORT	EEF1G	EEF1G	37|35	28|32|32|36|36	-	36.0	0.963632956865	0.862950654315	0.0	0	0	na	na
FLAGLGALS8LONG	FLAGLGALS8LONG	EEF1D	EEF1D	12|12	8|10|13|10|10	-	12.0	0.979201674948	0.945028061371	0.0	0	0	na	na
FLAGLGALS8SHORT	FLAGLGALS8SHORT	EEF1D	EEF1D	10|9	8|10|13|10|10	-	9.5	0.8473949522	0.817821322595	0.0	0	0	na	na
FLAGLGALS8LONG	FLAGLGALS8LONG	EDF1	EDF1	3|4	3|4|5|3|4	-	3.5	0.810174125524	0.762741954851	0.0	0	0	na	na
FLAGLGALS8SHORT	FLAGLGALS8SHORT	EDF1	EDF1	4|3	3|4|5|3|4	-	3.5	0.856118368061	0.805996361852	0.0	0	0	na	na
FLAGLGALS8LONG	FLAGLGALS8LONG	RPL9	RPL9	1|0	0|0|4|4|0	-	0.5	0.559317591239	0.402521628406	0.0	0	0	na	na
FLAGLGALS8SHORT	FLAGLGALS8SHORT	RPL9	RPL9	1|1	0|0|4|4|0	-	1.0	0.791346921476	0.569505154952	0.0	0	0	na	na
FLAGLGALS8LONG	FLAGLGALS8LONG	RPL6	RPL6	1|0	0|0|3|1|2	-	0.5	0.646199479244	0.479915572715	0.0	0	0	na	na
FLAGLGALS8SHORT	FLAGLGALS8SHORT	RPL7	RPL7	0|1	0|0|2|1|1	-	0.5	0.802497320225	0.627764162105	0.0	0	0	na	na
FLAGLGALS8LONG	FLAGLGALS8LONG	RPL4	RPL4	1|0	0|0|6|2|1	-	0.5	0.531090373127	0.378398765291	0.0	0	0	na	na
FLAGLGALS8SHORT	FLAGLGALS8SHORT	RPL4	RPL4	1|2	0|0|6|2|1	-	1.5	0.912012249872	0.649803360679	0.0	0	0	na	na
FLAGLGALS8LONG	FLAGLGALS8LONG	TBRG4	TBRG4	4|5	7|8|0|0|2	-	4.5	0.958138519025	0.625239007213	0.0	0	0	na	na
FLAGLGALS8SHORT	FLAGLGALS8SHORT	TBRG4	TBRG4	4|4	7|8|0|0|2	-	4.0	0.929134028415	0.606311953814	0.0	0	0	na	na
FLAGLGALS8LONG	FLAGLGALS8LONG	RPL3	RPL3	1|1	0|0|5|5|1	-	1.0	0.619709666654	0.429758940037	0.0	0	0	na	na
FLAGLGALS8SHORT	FLAGLGALS8SHORT	RPL3	RPL3	1|2	0|0|5|5|1	-	1.5	0.778671534941	0.539996504008	0.0	0	0	na	na
FLAGLGALS8LONG	FLAGLGALS8LONG	LUC7L	LUC7L	4|6	4|3|11|11|6	-	5.0	0.653355622746	0.537531796362	0.0	0	0	na	na
FLAGLGALS8SHORT	FLAGLGALS8SHORT	LUC7L	LUC7L	5|4	4|3|11|11|6	-	4.5	0.642653480935	0.528726880153	0.0	0	0	na	na
FLAGLGALS8SHORT	FLAGLGALS8SHORT	NCKAP1	NCKAP1	3|3	0|0|3|5|2	-	3.0	1.29419474988	0.902401905046	0.0	0	0	na	na
FLAGLGALS8LONG	FLAGLGALS8LONG	CHD1	CHD1	9|12	0|0|12|10|9	-	10.5	1.4484746203	0.924118393446	0.0	0	0	na	na
FLAGLGALS8SHORT	FLAGLGALS8SHORT	CHD1	CHD1	13|8	0|0|12|10|9	-	10.5	1.52506338749	0.972981582	0.0	0	0	na	na
FLAGLGALS8LONG	FLAGLGALS8LONG	SCD	SCD	0|1	0|0|0|0|0	-	0.5	1.36667803368	1.36667803368	0.0	0	0	na	na
FLAGLGALS8LONG	FLAGLGALS8LONG	CAP1	CAP1	2|1	0|0|4|5|3	-	1.5	0.684382782745	0.468612584457	0.0	0	0	na	na
FLAGLGALS8SHORT	FLAGLGALS8SHORT	CAP1	CAP1	1|3	0|0|4|5|3	-	2.0	0.82152317035	0.562515752522	0.0	0	0	na	na
FLAGLGALS8LONG	FLAGLGALS8LONG	LSM5	LSM5	1|1	1|1|1|1|1	-	1.0	0.900975966961	0.852145398516	0.0	0	0	na	na
FLAGLGALS8SHORT	FLAGLGALS8SHORT	LSM5	LSM5	1|0	1|1|1|1|1	-	0.5	0.677014595366	0.640322154336	0.0	0	0	na	na
FLAGLGALS8LONG	FLAGLGALS8LONG	PTS	PTS	9|9	4|5|7|11|9	-	9.0	1.03661962031	0.883554477139	0.0	0	0	na	na
FLAGLGALS8SHORT	FLAGLGALS8SHORT	PTS	PTS	8|9	4|5|7|11|9	-	8.5	1.05131450334	0.896079543651	0.0	0	0	na	na
FLAGLGALS8SHORT	FLAGLGALS8SHORT	PSME4	PSME4	1|1	0|2|1|0|1	-	1.0	1.0892861762	0.847564966407	0.0	0	0	na	na
FLAGLGALS8LONG	FLAGLGALS8LONG	MRPL10	MRPL10	1|1	0|0|1|0|1	-	1.0	1.34676787912	1.14287652389	0.0	0	0	na	na
FLAGLGALS8SHORT	FLAGLGALS8SHORT	MRPL10	MRPL10	1|1	0|0|1|0|1	-	1.0	1.39423176835	1.1831547081	0.0	0	0	na	na
FLAGLGALS8LONG	FLAGLGALS8LONG	TTC4	TTC4	1|1	1|3|1|0|2	-	1.0	0.754500996751	0.586217461561	0.0	0	0	na	na
FLAGLGALS8SHORT	FLAGLGALS8SHORT	TTC4	TTC4	1|1	1|3|1|0|2	-	1.0	0.781091734685	0.606877414244	0.0	0	0	na	na
FLAGLGALS8LONG	FLAGLGALS8LONG	RCN2	RCN2	13|11	2|5|11|9|7	-	12.0	1.47513289666	1.1934555622	0.0	0	0	na	na
FLAGLGALS8SHORT	FLAGLGALS8SHORT	RCN2	RCN2	11|9	2|5|11|9|7	-	10.0	1.33699594913	1.08169593109	0.0	0	0	na	na
FLAGLGALS8SHORT	FLAGLGALS8SHORT	RCN1	RCN1	4|3	0|1|3|2|6	-	3.5	1.2501314667	0.913111183357	0.0	0	0	na	na
FLAGLGALS8LONG	FLAGLGALS8LONG	ARPC3	ARPC3	2|2	3|6|2|1|2	-	2.0	0.679883265843	0.529900912224	0.0	0	0	na	na
FLAGLGALS8SHORT	FLAGLGALS8SHORT	ARPC3	ARPC3	2|2	3|6|2|1|2	-	2.0	0.712835781738	0.555584098015	0.0	0	0	na	na
FLAGLGALS8LONG	FLAGLGALS8LONG	RNF40	RNF40	3|0	0|0|10|7|3	-	1.5	0.406570020464	0.267421007945	0.0	0	0	na	na
FLAGLGALS8SHORT	FLAGLGALS8SHORT	RNF40	RNF40	2|0	0|0|10|7|3	-	1.0	0.368495677179	0.242377648264	0.0	0	0	na	na
FLAGLGALS8SHORT	FLAGLGALS8SHORT	POLR2E	POLR2E	1|1	0|0|2|2|1	-	1.0	0.995071734985	0.754877821068	0.0	0	0	na	na
FLAGLGALS8LONG	FLAGLGALS8LONG	QIL1	QIL1	1|1	1|3|2|1|1	-	1.0	0.713207504528	0.622745958032	0.0	0	0	na	na
FLAGLGALS8SHORT	FLAGLGALS8SHORT	QIL1	QIL1	2|1	1|3|2|1|1	-	1.5	0.897089110469	0.783304457669	0.0	0	0	na	na
FLAGLGALS8LONG	FLAGLGALS8LONG	POLR2C	POLR2C	3|2	0|1|7|5|3	-	2.5	0.787742004893	0.557359161166	0.0	0	0	na	na
FLAGLGALS8SHORT	FLAGLGALS8SHORT	POLR2C	POLR2C	2|0	0|1|7|5|3	-	1.0	0.431671471533	0.305424933263	0.0	0	0	na	na
FLAGLGALS8LONG	FLAGLGALS8LONG	POLR2B	POLR2B	2|2	0|0|19|15|3	-	2.0	0.355951081609	0.225565315257	0.0	0	0	na	na
FLAGLGALS8SHORT	FLAGLGALS8SHORT	POLR2B	POLR2B	1|0	0|0|19|15|3	-	0.5	0.183690542573	0.116404240037	0.0	0	0	na	na
FLAGLGALS8LONG	FLAGLGALS8LONG	ACO1	ACO1	1|0	1|4|0|0|0	-	0.5	0.65549699387	0.488491883421	0.0	0	0	na	na
FLAGLGALS8SHORT	FLAGLGALS8SHORT	ACO1	ACO1	1|0	1|4|0|0|0	-	0.5	0.67316533463	0.501658749379	0.0	0	0	na	na
FLAGLGALS8LONG	FLAGLGALS8LONG	POLR2H	POLR2H	8|6	4|4|3|3|6	-	7.0	1.30231229269	1.08208791771	0.0	0	0	na	na
FLAGLGALS8SHORT	FLAGLGALS8SHORT	POLR2H	POLR2H	4|5	4|4|3|3|6	-	4.5	0.964206435012	0.801156634518	0.0	0	0	na	na
FLAGLGALS8LONG	FLAGLGALS8LONG	POLR2J	POLR2J	1|0	0|0|2|1|0	-	0.5	0.893129316978	0.729599635561	0.0	0	0	na	na
FLAGLGALS8LONG	FLAGLGALS8LONG	USMG5	USMG5	3|3	2|3|3|3|1	-	3.0	1.02988529629	0.902131163503	0.0	0	0	na	na
FLAGLGALS8SHORT	FLAGLGALS8SHORT	USMG5	USMG5	2|3	2|3|3|3|1	-	2.5	0.945128459054	0.827888153662	0.0	0	0	na	na
FLAGLGALS8LONG	FLAGLGALS8LONG	AIFM1	AIFM1	14|12	8|14|11|8|13	-	13.0	0.989913108071	0.856572469025	0.0	0	0	na	na
FLAGLGALS8SHORT	FLAGLGALS8SHORT	AIFM1	AIFM1	10|13	8|14|11|8|13	-	11.5	0.943226985894	0.816174936539	0.0	0	0	na	na
FLAGLGALS8SHORT	FLAGLGALS8SHORT	UGT8	UGT8	0|1	1|1|0|0|0	-	0.5	0.931346032557	0.765914124187	0.0	0	0	na	na
FLAGLGALS8LONG	FLAGLGALS8LONG	LAP3	LAP3	4|3	3|6|5|1|3	-	3.5	0.847331007241	0.692622420603	0.0	0	0	na	na
FLAGLGALS8SHORT	FLAGLGALS8SHORT	LAP3	LAP3	3|2	3|6|5|1|3	-	2.5	0.69975639539	0.571992484951	0.0	0	0	na	na
FLAGLGALS8LONG	FLAGLGALS8LONG	MAPK15	MAPK15	1|1	0|1|0|0|0	-	1.0	1.54379980481	1.3946190071	0.0	0	0	na	na
FLAGLGALS8SHORT	FLAGLGALS8SHORT	MAPK15	MAPK15	1|1	0|1|0|0|0	-	1.0	1.59820765345	1.44376930471	0.0	0	0	na	na
FLAGLGALS8LONG	FLAGLGALS8LONG	C14ORF166	C14ORF166	4|6	0|2|6|7|5	-	5.0	1.08282602215	0.778158470395	0.0	0	0	na	na
FLAGLGALS8SHORT	FLAGLGALS8SHORT	C14ORF166	C14ORF166	3|3	0|2|6|7|5	-	3.0	0.783170165629	0.562814788046	0.0	0	0	na	na
FLAGLGALS8SHORT	FLAGLGALS8SHORT	NCOR1	NCOR1	2|2	2|2|2|2|1	-	2.0	0.977604603354	0.863278729543	0.0	0	0	na	na
FLAGLGALS8SHORT	FLAGLGALS8SHORT	AVEN	AVEN	0|1	0|0|1|2|1	-	0.5	0.783682581738	0.608710840161	0.0	0	0	na	na
FLAGLGALS8SHORT	FLAGLGALS8SHORT	GPN3	GPN3	1|1	0|0|1|1|0	-	1.0	1.40865717205	1.20054295022	0.0	0	0	na	na
FLAGLGALS8LONG	FLAGLGALS8LONG	GPN1	GPN1	2|1	0|0|2|2|2	-	1.5	1.04194966227	0.77027359124	0.0	0	0	na	na
FLAGLGALS8SHORT	FLAGLGALS8SHORT	GPN1	GPN1	1|0	0|0|2|2|2	-	0.5	0.650735809431	0.481064131052	0.0	0	0	na	na
FLAGLGALS8LONG	FLAGLGALS8LONG	HP	HP	2|1	1|1|2|2|2	-	1.5	0.850078541533	0.77027359124	0.0	0	0	na	na
FLAGLGALS8SHORT	FLAGLGALS8SHORT	HP	HP	1|2	1|1|2|2|2	-	1.5	0.887765420767	0.804422445012	0.0	0	0	na	na
FLAGLGALS8LONG	FLAGLGALS8LONG	FAM49B	FAM49B	4|1	2|5|2|1|1	-	2.5	0.866390007346	0.691530990947	0.0	0	0	na	na
FLAGLGALS8SHORT	FLAGLGALS8SHORT	GGA2	GGA2	0|1	0|2|0|0|0	-	0.5	0.996723290801	0.841573337964	0.0	0	0	na	na
FLAGLGALS8LONG	FLAGLGALS8LONG	HIST1H1D	HIST1H1D	0|1	0|0|0|0|0	-	0.5	1.36667803368	1.36667803368	0.0	0	0	na	na
FLAGLGALS8LONG	FLAGLGALS8LONG	PSMB6	PSMB6	6|5	2|4|3|3|4	-	5.5	1.32064998184	1.20114304844	0.0	0	0	na	na
FLAGLGALS8SHORT	FLAGLGALS8SHORT	PSMB6	PSMB6	5|6	2|4|3|3|4	-	5.5	1.4051731927	1.27801766969	0.0	0	0	na	na
FLAGLGALS8LONG	FLAGLGALS8LONG	PSMB5	PSMB5	10|9	3|5|11|8|7	-	9.5	1.18327576448	1.0046569105	0.0	0	0	na	na
FLAGLGALS8SHORT	FLAGLGALS8SHORT	PSMB5	PSMB5	7|9	3|5|11|8|7	-	8.0	1.08062760214	0.917503781241	0.0	0	0	na	na
FLAGLGALS8SHORT	FLAGLGALS8SHORT	MRTO4	MRTO4	4|1	0|4|3|3|3	-	2.5	0.860032080727	0.688794368983	0.0	0	0	na	na
FLAGLGALS8LONG	FLAGLGALS8LONG	PSMB3	PSMB3	5|5	3|4|4|4|4	-	5.0	1.06516416877	1.00815415045	0.0	0	0	na	na
FLAGLGALS8SHORT	FLAGLGALS8SHORT	PSMB3	PSMB3	5|5	3|4|4|4|4	-	5.0	1.13179427455	1.07121806083	0.0	0	0	na	na
FLAGLGALS8LONG	FLAGLGALS8LONG	PSMB2	PSMB2	5|4	2|4|7|7|4	-	4.5	0.842406427355	0.730995205567	0.0	0	0	na	na
FLAGLGALS8SHORT	FLAGLGALS8SHORT	PSMB2	PSMB2	4|5	2|4|7|7|4	-	4.5	0.894354032726	0.776072556871	0.0	0	0	na	na
FLAGLGALS8LONG	FLAGLGALS8LONG	PSMB1	PSMB1	10|9	4|8|8|8|9	-	9.5	1.06801326262	0.960903365102	0.0	0	0	na	na
FLAGLGALS8SHORT	FLAGLGALS8SHORT	PSMB1	PSMB1	8|12	4|8|8|8|9	-	10.0	1.17721047142	1.05914930368	0.0	0	0	na	na
FLAGLGALS8LONG	FLAGLGALS8LONG	TMA7	TMA7	5|5	3|4|7|6|4	-	5.0	0.9057884727	0.835863601305	0.0	0	0	na	na
FLAGLGALS8SHORT	FLAGLGALS8SHORT	TMA7	TMA7	4|4	3|4|7|6|4	-	4.0	0.804842057021	0.74271002617	0.0	0	0	na	na
FLAGLGALS8LONG	FLAGLGALS8LONG	TALDO1	TALDO1	3|4	2|4|3|2|3	-	3.5	1.02277592819	0.913832492671	0.0	0	0	na	na
FLAGLGALS8SHORT	FLAGLGALS8SHORT	TALDO1	TALDO1	3|4	2|4|3|2|3	-	3.5	1.08042436756	0.965340369998	0.0	0	0	na	na
FLAGLGALS8LONG	FLAGLGALS8LONG	HSPBP1	HSPBP1	1|2	1|3|1|1|0	-	1.5	1.00564698265	0.805422654133	0.0	0	0	na	na
FLAGLGALS8LONG	FLAGLGALS8LONG	HIST1H2AB	HIST1H2AB	1|0	1|1|0|5|1	-	0.5	0.503722566855	0.388127036657	0.0	0	0	na	na
FLAGLGALS8SHORT	FLAGLGALS8SHORT	HIST1H2AB	HIST1H2AB	1|1	1|1|0|5|1	-	1.0	0.712688656324	0.549139058758	0.0	0	0	na	na
FLAGLGALS8LONG	FLAGLGALS8LONG	NTMT1	NTMT1	2|1	1|1|2|1|1	-	1.5	1.00747007289	0.942391335065	0.0	0	0	na	na
FLAGLGALS8LONG	FLAGLGALS8LONG	PRPF19	PRPF19	1|0	0|0|2|1|0	-	0.5	0.893129316978	0.729599635561	0.0	0	0	na	na
FLAGLGALS8SHORT	FLAGLGALS8SHORT	PRPF19	PRPF19	0|1	0|0|2|1|0	-	0.5	0.914517131713	0.747071396413	0.0	0	0	na	na
FLAGLGALS8LONG	FLAGLGALS8LONG	HIGD1A	HIGD1A	2|2	1|2|2|3|1	-	2.0	0.963218278578	0.853922759775	0.0	0	0	na	na
FLAGLGALS8SHORT	FLAGLGALS8SHORT	HIGD1A	HIGD1A	2|1	1|2|2|3|1	-	1.5	0.832062695026	0.737649283287	0.0	0	0	na	na
FLAGLGALS8LONG	FLAGLGALS8LONG	ITPA	ITPA	5|3	4|2|4|4|3	-	4.0	0.933336338303	0.807883293633	0.0	0	0	na	na
FLAGLGALS8SHORT	FLAGLGALS8SHORT	ITPA	ITPA	4|4	4|2|4|4|3	-	4.0	1.0094759365	0.873788698622	0.0	0	0	na	na
FLAGLGALS8LONG	FLAGLGALS8LONG	RPS19BP1	RPS19BP1	0|1	0|0|2|2|0	-	0.5	0.802608918958	0.629421474563	0.0	0	0	na	na
FLAGLGALS8LONG	FLAGLGALS8LONG	CTU2	CTU2	0|1	0|1|2|0|1	-	0.5	0.798485060181	0.625201176735	0.0	0	0	na	na
FLAGLGALS8SHORT	FLAGLGALS8SHORT	CTU2	CTU2	0|1	0|1|2|0|1	-	0.5	0.804929751892	0.630247268444	0.0	0	0	na	na
FLAGLGALS8LONG	FLAGLGALS8LONG	VPS13A	VPS13A	1|1	1|1|1|1|1	-	1.0	0.900975966961	0.852145398516	0.0	0	0	na	na
FLAGLGALS8SHORT	FLAGLGALS8SHORT	VPS13A	VPS13A	1|1	1|1|1|1|1	-	1.0	0.932728894956	0.882177399893	0.0	0	0	na	na
FLAGLGALS8LONG	FLAGLGALS8LONG	VPS13C	VPS13C	1|0	0|1|0|0|1	-	0.5	0.960097386859	0.806157810765	0.0	0	0	na	na
FLAGLGALS8LONG	FLAGLGALS8LONG	ATP5C1	ATP5C1	7|7	3|5|8|5|5	-	7.0	1.12748048618	1.06418676713	0.0	0	0	na	na
FLAGLGALS8SHORT	FLAGLGALS8SHORT	ATP5C1	ATP5C1	3|4	3|5|8|5|5	-	3.5	0.678977092023	0.640861146043	0.0	0	0	na	na
FLAGLGALS8LONG	FLAGLGALS8LONG	PGRMC2	PGRMC2	1|0	0|0|0|0|0	-	0.5	1.34548821827	1.34548821827	0.0	0	0	na	na
FLAGLGALS8SHORT	FLAGLGALS8SHORT	HOOK1	HOOK1	1|0	0|0|2|0|0	-	0.5	1.05462909828	0.910866184912	0.0	0	0	na	na
FLAGLGALS8LONG	FLAGLGALS8LONG	ALDH1B1	ALDH1B1	19|17	15|19|19|13|18	-	18.0	0.881232401861	0.781512056251	0.0	0	0	na	na
FLAGLGALS8SHORT	FLAGLGALS8SHORT	ALDH1B1	ALDH1B1	19|18	15|19|19|13|18	-	18.5	0.971185128245	0.861285723235	0.0	0	0	na	na
FLAGLGALS8LONG	FLAGLGALS8LONG	LRRC59	LRRC59	6|6	2|5|7|6|4	-	6.0	1.07016018432	0.947662297791	0.0	0	0	na	na
FLAGLGALS8SHORT	FLAGLGALS8SHORT	LRRC59	LRRC59	4|4	2|5|7|6|4	-	4.0	0.818696787448	0.724983128841	0.0	0	0	na	na
FLAGLGALS8LONG	FLAGLGALS8LONG	CHD4	CHD4	1|2	0|1|5|4|2	-	1.5	0.701492256752	0.517282178905	0.0	0	0	na	na
FLAGLGALS8SHORT	FLAGLGALS8SHORT	CHD4	CHD4	1|1	0|1|5|4|2	-	1.0	0.600072352785	0.442494883103	0.0	0	0	na	na
FLAGLGALS8LONG	FLAGLGALS8LONG	DIS3	DIS3	25|27	19|30|30|27|20	-	26.0	0.864314947194	0.799227791705	0.0	0	0	na	na
FLAGLGALS8SHORT	FLAGLGALS8SHORT	DIS3	DIS3	23|24	19|30|30|27|20	-	23.5	0.843132286824	0.779640289574	0.0	0	0	na	na
FLAGLGALS8LONG	FLAGLGALS8LONG	RPL38	RPL38	5|6	4|4|9|6|4	-	5.5	0.884345189928	0.776594830457	0.0	0	0	na	na
FLAGLGALS8SHORT	FLAGLGALS8SHORT	RPL38	RPL38	6|3	4|4|9|6|4	-	4.5	0.771248832086	0.677278355574	0.0	0	0	na	na
FLAGLGALS8LONG	FLAGLGALS8LONG	TAB3	TAB3	4|3	0|1|5|4|5	-	3.5	1.02791200481	0.730245578099	0.0	0	0	na	na
FLAGLGALS8SHORT	FLAGLGALS8SHORT	TAB3	TAB3	3|4	0|1|5|4|5	-	3.5	1.08788958626	0.772854637469	0.0	0	0	na	na
FLAGLGALS8LONG	FLAGLGALS8LONG	TAB2	TAB2	15|15	2|6|17|14|14	-	15.0	1.22868294036	0.912495168184	0.0	0	0	na	na
FLAGLGALS8SHORT	FLAGLGALS8SHORT	TAB2	TAB2	14|14	2|6|17|14|14	-	14.0	1.23517958684	0.917319975565	0.0	0	0	na	na
FLAGLGALS8LONG	FLAGLGALS8LONG	RPL35	RPL35	1|1	0|0|2|2|1	-	1.0	0.961196467132	0.729179484469	0.0	0	0	na	na
FLAGLGALS8SHORT	FLAGLGALS8SHORT	RPL35	RPL35	1|1	0|0|2|2|1	-	1.0	0.995071734985	0.754877821068	0.0	0	0	na	na
FLAGLGALS8LONG	FLAGLGALS8LONG	PMVK	PMVK	1|1	0|2|4|2|0	-	1.0	0.767718430531	0.552978301465	0.0	0	0	na	na
FLAGLGALS8SHORT	FLAGLGALS8SHORT	PMVK	PMVK	2|1	0|2|4|2|0	-	1.5	0.96565423045	0.695549064502	0.0	0	0	na	na
FLAGLGALS8LONG	FLAGLGALS8LONG	RPL30	RPL30	2|2	1|1|4|2|1	-	2.0	0.990749499275	0.845036817678	0.0	0	0	na	na
FLAGLGALS8SHORT	FLAGLGALS8SHORT	RPL30	RPL30	3|1	1|1|4|2|1	-	2.0	0.984259200878	0.83950106812	0.0	0	0	na	na
FLAGLGALS8LONG	FLAGLGALS8LONG	RPL31	RPL31	5|5	2|4|6|7|5	-	5.0	0.911614354692	0.787644543755	0.0	0	0	na	na
FLAGLGALS8SHORT	FLAGLGALS8SHORT	RPL31	RPL31	4|4	2|4|6|7|5	-	4.0	0.810018668324	0.699864785105	0.0	0	0	na	na
FLAGLGALS8LONG	FLAGLGALS8LONG	SDHA	SDHA	8|6	5|9|2|1|7	-	7.0	1.11005629726	0.781411362059	0.0	0	0	na	na
FLAGLGALS8SHORT	FLAGLGALS8SHORT	SDHA	SDHA	6|6	5|9|2|1|7	-	6.0	1.04602728025	0.73633887203	0.0	0	0	na	na
FLAGLGALS8LONG	FLAGLGALS8LONG	SDHC	SDHC	1|1	1|2|0|0|0	-	1.0	1.10085342456	0.868484279308	0.0	0	0	na	na
FLAGLGALS8LONG	FLAGLGALS8LONG	SDHB	SDHB	3|3	5|4|2|0|1	-	3.0	0.943764041945	0.677185486952	0.0	0	0	na	na
FLAGLGALS8SHORT	FLAGLGALS8SHORT	SDHB	SDHB	1|3	5|4|2|0|1	-	2.0	0.712833256287	0.511484136203	0.0	0	0	na	na
FLAGLGALS8LONG	FLAGLGALS8LONG	ZCCHC17	ZCCHC17	1|1	0|0|4|3|1	-	1.0	0.759989710614	0.546308806773	0.0	0	0	na	na
FLAGLGALS8SHORT	FLAGLGALS8SHORT	ZCCHC17	ZCCHC17	1|1	0|0|4|3|1	-	1.0	0.786773886267	0.565562266178	0.0	0	0	na	na
FLAGLGALS8LONG	FLAGLGALS8LONG	TMCO1	TMCO1	1|0	1|1|1|0|0	-	0.5	0.823252575681	0.654019252154	0.0	0	0	na	na
FLAGLGALS8SHORT	FLAGLGALS8SHORT	TMCO1	TMCO1	0|1	1|1|1|0|0	-	0.5	0.842967048416	0.669681085589	0.0	0	0	na	na
FLAGLGALS8LONG	FLAGLGALS8LONG	IGHG2	IGHG2	1|1	1|1|1|2|1	-	1.0	0.821920405945	0.739954657517	0.0	0	0	na	na
FLAGLGALS8LONG	FLAGLGALS8LONG	AAAS	AAAS	2|2	2|2|2|2|1	-	2.0	0.932412523977	0.823371633427	0.0	0	0	na	na
FLAGLGALS8SHORT	FLAGLGALS8SHORT	AAAS	AAAS	1|2	2|2|2|2|1	-	1.5	0.804610659196	0.710515545103	0.0	0	0	na	na
FLAGLGALS8LONG	FLAGLGALS8LONG	BLOC1S2	BLOC1S2	1|1	0|0|1|3|1	-	1.0	0.940924649107	0.709843274641	0.0	0	0	na	na
FLAGLGALS8LONG	FLAGLGALS8LONG	CDC73	CDC73	1|1	0|0|2|1|2	-	1.0	0.954222311283	0.722502925088	0.0	0	0	na	na
FLAGLGALS8SHORT	FLAGLGALS8SHORT	CDC73	CDC73	1|0	0|0|2|1|2	-	0.5	0.717025154557	0.54290574157	0.0	0	0	na	na
FLAGLGALS8SHORT	FLAGLGALS8SHORT	COMMD2	COMMD2	0|1	0|0|1|1|0	-	0.5	1.01946981732	0.868853917355	0.0	0	0	na	na
FLAGLGALS8LONG	FLAGLGALS8LONG	COMMD3	COMMD3	1|0	0|0|0|0|0	-	0.5	1.34548821827	1.34548821827	0.0	0	0	na	na
FLAGLGALS8LONG	FLAGLGALS8LONG	COMMD1	COMMD1	1|0	0|0|0|0|0	-	0.5	1.34548821827	1.34548821827	0.0	0	0	na	na
FLAGLGALS8LONG	FLAGLGALS8LONG	COMMD4	COMMD4	0|1	0|0|1|0|0	-	0.5	1.18317848466	1.08597181138	0.0	0	0	na	na
FLAGLGALS8LONG	FLAGLGALS8LONG	FAM114A2	FAM114A2	1|0	0|0|0|0|0	-	0.5	1.34548821827	1.34548821827	0.0	0	0	na	na
FLAGLGALS8LONG	FLAGLGALS8LONG	MT-ATP6	MT-ATP6	1|1	1|1|1|1|1	-	1.0	0.900975966961	0.852145398516	0.0	0	0	na	na
FLAGLGALS8SHORT	FLAGLGALS8SHORT	MT-ATP6	MT-ATP6	1|1	1|1|1|1|1	-	1.0	0.932728894956	0.882177399893	0.0	0	0	na	na
FLAGLGALS8LONG	FLAGLGALS8LONG	METTL15	METTL15	1|0	0|2|0|0|0	-	0.5	0.973412920392	0.821891459939	0.0	0	0	na	na
FLAGLGALS8LONG	FLAGLGALS8LONG	SRP14	SRP14	4|5	2|2|6|6|3	-	4.5	1.01295712413	0.855039629122	0.0	0	0	na	na
FLAGLGALS8SHORT	FLAGLGALS8SHORT	SRP14	SRP14	3|4	2|2|6|6|3	-	3.5	0.880736553755	0.743431916654	0.0	0	0	na	na
FLAGLGALS8SHORT	FLAGLGALS8SHORT	OSBPL9	OSBPL9	1|1	0|0|1|1|1	-	1.0	1.21897422211	0.983219989237	0.0	0	0	na	na
FLAGLGALS8LONG	FLAGLGALS8LONG	STK4	STK4	0|1	0|1|1|1|0	-	0.5	0.886005638072	0.717720093108	0.0	0	0	na	na
FLAGLGALS8LONG	FLAGLGALS8LONG	MACROD1	MACROD1	2|1	1|2|1|1|2	-	1.5	0.905864381878	0.78503681002	0.0	0	0	na	na
FLAGLGALS8SHORT	FLAGLGALS8SHORT	MACROD1	MACROD1	1|1	1|2|1|1|2	-	1.0	0.779432572912	0.675468947566	0.0	0	0	na	na
FLAGLGALS8LONG	FLAGLGALS8LONG	UBE4B	UBE4B	0|2	2|4|2|0|1	-	1.0	0.578060648933	0.440872412523	0.0	0	0	na	na
FLAGLGALS8SHORT	FLAGLGALS8SHORT	UBE4B	UBE4B	1|1	2|4|2|0|1	-	1.0	0.665325304962	0.507426985131	0.0	0	0	na	na
FLAGLGALS8LONG	FLAGLGALS8LONG	UBE4A	UBE4A	1|1	0|2|0|0|1	-	1.0	1.15467378958	0.925186188973	0.0	0	0	na	na
FLAGLGALS8SHORT	FLAGLGALS8SHORT	UBE4A	UBE4A	1|1	0|2|0|0|1	-	1.0	1.19536774263	0.957792353308	0.0	0	0	na	na
FLAGLGALS8LONG	FLAGLGALS8LONG	GTF2F1	GTF2F1	1|1	0|1|2|1|1	-	1.0	0.963810156844	0.837886576752	0.0	0	0	na	na
FLAGLGALS8SHORT	FLAGLGALS8SHORT	GTF2F1	GTF2F1	0|1	0|1|2|1|1	-	0.5	0.722109044741	0.627764162105	0.0	0	0	na	na
FLAGLGALS8LONG	FLAGLGALS8LONG	TUBB4B	TUBB4B	59|56	49|58|65|63|49	-	57.5	0.834548705029	0.773385269948	0.0	0	0	na	na
FLAGLGALS8SHORT	FLAGLGALS8SHORT	TUBB4B	TUBB4B	51|61	49|58|65|63|49	-	56.0	0.871922590864	0.80802005233	0.0	0	0	na	na
FLAGLGALS8LONG	FLAGLGALS8LONG	TUBB4A	TUBB4A	5|5	6|5|3|5|6	-	5.0	0.812352025294	0.681523362536	0.0	0	0	na	na
FLAGLGALS8SHORT	FLAGLGALS8SHORT	TUBB4A	TUBB4A	5|6	6|5|3|5|6	-	5.5	0.931090715455	0.781139278865	0.0	0	0	na	na
FLAGLGALS8SHORT	FLAGLGALS8SHORT	EIF2D	EIF2D	0|1	0|0|3|3|0	-	0.5	0.670681653473	0.499715486522	0.0	0	0	na	na
FLAGLGALS8LONG	FLAGLGALS8LONG	SNRNP27	SNRNP27	3|2	1|2|3|4|1	-	2.5	0.978435059326	0.823289977549	0.0	0	0	na	na
FLAGLGALS8SHORT	FLAGLGALS8SHORT	SNRNP27	SNRNP27	2|0	1|2|3|4|1	-	1.0	0.53616856691	0.451151257518	0.0	0	0	na	na
FLAGLGALS8LONG	FLAGLGALS8LONG	CAPZB	CAPZB	7|8	5|6|5|4|5	-	7.5	1.174237554	1.03042505503	0.0	0	0	na	na
FLAGLGALS8SHORT	FLAGLGALS8SHORT	CAPZB	CAPZB	6|6	5|6|5|4|5	-	6.0	1.0358604384	0.908995412048	0.0	0	0	na	na
FLAGLGALS8LONG	FLAGLGALS8LONG	CCDC112	CCDC112	1|1	0|0|2|0|0	-	1.0	1.40350810472	1.21218736987	0.0	0	0	na	na
FLAGLGALS8SHORT	FLAGLGALS8SHORT	CCDC112	CCDC112	0|1	0|0|2|0|0	-	0.5	1.05154100067	0.908199044688	0.0	0	0	na	na
FLAGLGALS8LONG	FLAGLGALS8LONG	ANO6	ANO6	1|1	1|1|0|0|1	-	1.0	1.08836282852	0.855573630541	0.0	0	0	na	na
FLAGLGALS8LONG	FLAGLGALS8LONG	HSP90B1	HSP90B1	40|38	24|35|34|29|28	-	39.0	1.07105169584	1.00615072185	0.0	0	0	na	na
FLAGLGALS8SHORT	FLAGLGALS8SHORT	HSP90B1	HSP90B1	41|41	24|35|34|29|28	-	41.0	1.20950458644	1.13621398244	0.0	0	0	na	na
FLAGLGALS8LONG	FLAGLGALS8LONG	POLR1B	POLR1B	0|1	0|0|0|0|0	-	0.5	1.36667803368	1.36667803368	0.0	0	0	na	na
FLAGLGALS8LONG	FLAGLGALS8LONG	POLR1C	POLR1C	3|4	0|1|5|4|4	-	3.5	1.09011765512	0.782869617579	0.0	0	0	na	na
FLAGLGALS8SHORT	FLAGLGALS8SHORT	POLR1C	POLR1C	2|4	0|1|5|4|4	-	3.0	1.00132015952	0.719099563866	0.0	0	0	na	na
FLAGLGALS8LONG	FLAGLGALS8LONG	RAB3GAP2	RAB3GAP2	30|22	4|10|24|2|16	-	26.0	1.95357945319	1.40970433534	0.0	0	0	na	na
FLAGLGALS8SHORT	FLAGLGALS8SHORT	RAB3GAP2	RAB3GAP2	23|22	4|10|24|2|16	-	22.5	1.84761869349	1.33324297511	0.0	0	0	na	na
FLAGLGALS8LONG	FLAGLGALS8LONG	STIP1	STIP1	7|7	7|13|9|4|6	-	7.0	0.76814640531	0.634461414197	0.0	0	0	na	na
FLAGLGALS8SHORT	FLAGLGALS8SHORT	STIP1	STIP1	6|7	7|13|9|4|6	-	6.5	0.766790563245	0.63334153722	0.0	0	0	na	na
FLAGLGALS8SHORT	FLAGLGALS8SHORT	WDR41	WDR41	1|0	0|1|0|0|1	-	0.5	0.985975961363	0.827887080372	0.0	0	0	na	na
FLAGLGALS8LONG	FLAGLGALS8LONG	WDR44	WDR44	1|1	0|0|0|0|1	-	1.0	1.51934704225	1.36162449955	0.0	0	0	na	na
FLAGLGALS8SHORT	FLAGLGALS8SHORT	WDR44	WDR44	0|1	0|0|0|0|1	-	0.5	1.13833023393	1.02016082699	0.0	0	0	na	na
FLAGLGALS8LONG	FLAGLGALS8LONG	RAB3GAP1	RAB3GAP1	14|17	1|7|19|3|8	-	15.5	1.77781047203	1.27412643915	0.0	0	0	na	na
FLAGLGALS8SHORT	FLAGLGALS8SHORT	RAB3GAP1	RAB3GAP1	17|20	1|7|19|3|8	-	18.5	2.25206954	1.61401982318	0.0	0	0	na	na
FLAGLGALS8LONG	FLAGLGALS8LONG	GTF2B	GTF2B	4|4	1|3|3|2|2	-	4.0	1.38688654975	1.26887101446	0.0	0	0	na	na
FLAGLGALS8SHORT	FLAGLGALS8SHORT	GTF2B	GTF2B	3|2	1|3|3|2|2	-	2.5	1.02820280181	0.94070905255	0.0	0	0	na	na
FLAGLGALS8LONG	FLAGLGALS8LONG	AHSA1	AHSA1	10|11	9|10|6|6|8	-	10.5	1.05410526395	0.86621892801	0.0	0	0	na	na
FLAGLGALS8SHORT	FLAGLGALS8SHORT	AHSA1	AHSA1	8|9	9|10|6|6|8	-	8.5	0.932622492346	0.766389546836	0.0	0	0	na	na
FLAGLGALS8LONG	FLAGLGALS8LONG	H3F3B	H3F3B	1|1	0|0|2|1|1	-	1.0	1.07110563662	0.837886576752	0.0	0	0	na	na
FLAGLGALS8SHORT	FLAGLGALS8SHORT	H3F3B	H3F3B	1|0	0|0|2|1|1	-	0.5	0.80485404246	0.629607739301	0.0	0	0	na	na
FLAGLGALS8LONG	FLAGLGALS8LONG	TBC1D25	TBC1D25	25|62	346|328|9|0|70	-	43.5	0.190153067299	0.115244797423	0.0	0	0	na	na
FLAGLGALS8SHORT	FLAGLGALS8SHORT	TBC1D25	TBC1D25	93|59	346|328|9|0|70	-	76.0	0.378625197846	0.229470840754	0.0	0	0	na	na
FLAGLGALS8LONG	FLAGLGALS8LONG	GTF2I	GTF2I	45|44	23|34|82|71|45	-	44.5	0.762579721533	0.626089051482	0.0	0	0	na	na
FLAGLGALS8SHORT	FLAGLGALS8SHORT	GTF2I	GTF2I	38|40	23|34|82|71|45	-	39.0	0.721102332008	0.592035510938	0.0	0	0	na	na
FLAGLGALS8LONG	FLAGLGALS8LONG	UCK2	UCK2	3|4	3|4|6|4|3	-	3.5	0.787197360297	0.738959066073	0.0	0	0	na	na
FLAGLGALS8SHORT	FLAGLGALS8SHORT	UCK2	UCK2	6|4	3|4|6|4|3	-	5.0	1.09430641502	1.02724893047	0.0	0	0	na	na
FLAGLGALS8LONG	FLAGLGALS8LONG	DNAJC8	DNAJC8	4|5	1|2|5|4|4	-	4.5	1.168564536	0.951148556305	0.0	0	0	na	na
FLAGLGALS8SHORT	FLAGLGALS8SHORT	DNAJC8	DNAJC8	2|3	1|2|5|4|4	-	2.5	0.792391558343	0.644964025118	0.0	0	0	na	na
FLAGLGALS8LONG	FLAGLGALS8LONG	DNAJC7	DNAJC7	15|14	10|16|21|14|13	-	14.5	0.838877774729	0.805543163806	0.0	0	0	na	na
FLAGLGALS8SHORT	FLAGLGALS8SHORT	DNAJC7	DNAJC7	15|13	10|16|21|14|13	-	14.0	0.868812983715	0.834288832939	0.0	0	0	na	na
FLAGLGALS8SHORT	FLAGLGALS8SHORT	MAGOHB	MAGOHB	1|0	0|0|0|0|0	-	0.5	1.38175466122	1.38175466122	0.0	0	0	na	na
FLAGLGALS8LONG	FLAGLGALS8LONG	SORT1	SORT1	1|0	0|0|0|0|0	-	0.5	1.34548821827	1.34548821827	0.0	0	0	na	na
FLAGLGALS8SHORT	FLAGLGALS8SHORT	SORT1	SORT1	1|1	0|0|0|0|0	-	1.0	1.90365541168	1.90365541168	0.0	0	0	na	na
FLAGLGALS8LONG	FLAGLGALS8LONG	GFPT1	GFPT1	19|20	4|11|17|14|15	-	19.5	1.35599221401	1.13896488626	0.0	0	0	na	na
FLAGLGALS8SHORT	FLAGLGALS8SHORT	GFPT1	GFPT1	16|18	4|11|17|14|15	-	17.0	1.27689595505	1.07252802869	0.0	0	0	na	na
FLAGLGALS8LONG	FLAGLGALS8LONG	ECHDC1	ECHDC1	2|3	2|2|2|2|1	-	2.5	1.07013417288	0.944987437698	0.0	0	0	na	na
FLAGLGALS8SHORT	FLAGLGALS8SHORT	ECHDC1	ECHDC1	2|2	2|2|2|2|1	-	2.0	0.977604603354	0.863278729543	0.0	0	0	na	na
FLAGLGALS8LONG	FLAGLGALS8LONG	DCUN1D5	DCUN1D5	1|0	1|6|1|0|0	-	0.5	0.519503300488	0.368635116398	0.0	0	0	na	na
FLAGLGALS8LONG	FLAGLGALS8LONG	ACP1	ACP1	10|9	7|8|6|5|7	-	9.5	1.12932411121	0.956456795444	0.0	0	0	na	na
FLAGLGALS8SHORT	FLAGLGALS8SHORT	ACP1	ACP1	10|9	7|8|6|5|7	-	9.5	1.20733843477	1.02252935085	0.0	0	0	na	na
FLAGLGALS8LONG	FLAGLGALS8LONG	SLC2A13	SLC2A13	1|0	0|0|0|0|0	-	0.5	1.34548821827	1.34548821827	0.0	0	0	na	na
FLAGLGALS8LONG	FLAGLGALS8LONG	GLS	GLS	2|1	2|3|2|3|2	-	1.5	0.637715894783	0.567640626201	0.0	0	0	na	na
FLAGLGALS8SHORT	FLAGLGALS8SHORT	GLS	GLS	2|2	2|3|2|3|2	-	2.0	0.809177632525	0.720261329209	0.0	0	0	na	na
FLAGLGALS8LONG	FLAGLGALS8LONG	ACO2	ACO2	1|0	0|0|1|0|0	-	0.5	1.16483375893	1.0691342376	0.0	0	0	na	na
FLAGLGALS8LONG	FLAGLGALS8LONG	SPCS2	SPCS2	3|3	3|3|0|1|2	-	3.0	1.15107318629	0.8581673488	0.0	0	0	na	na
FLAGLGALS8LONG	FLAGLGALS8LONG	PHAX	PHAX	1|1	0|0|1|0|0	-	1.0	1.59195271122	1.46116227759	0.0	0	0	na	na
FLAGLGALS8SHORT	FLAGLGALS8SHORT	PHAX	PHAX	0|1	0|0|1|0|0	-	0.5	1.19272809423	1.09473685143	0.0	0	0	na	na
FLAGLGALS8LONG	FLAGLGALS8LONG	ACAT1	ACAT1	14|16	12|11|12|9|11	-	15.0	1.08434190996	0.959876759087	0.0	0	0	na	na
FLAGLGALS8SHORT	FLAGLGALS8SHORT	ACAT1	ACAT1	14|14	12|11|12|9|11	-	14.0	1.09198908164	0.966646157467	0.0	0	0	na	na
FLAGLGALS8LONG	FLAGLGALS8LONG	EEF1A1	EEF1A1	39|40	30|42|58|50|32	-	39.5	0.789664385048	0.729760448339	0.0	0	0	na	na
FLAGLGALS8SHORT	FLAGLGALS8SHORT	EEF1A1	EEF1A1	43|38	30|42|58|50|32	-	40.5	0.868526962853	0.802640511345	0.0	0	0	na	na
FLAGLGALS8LONG	FLAGLGALS8LONG	DDB1	DDB1	33|32	8|17|41|38|31	-	32.5	1.05054814378	0.809583093	0.0	0	0	na	na
FLAGLGALS8SHORT	FLAGLGALS8SHORT	DDB1	DDB1	33|31	8|17|41|38|31	-	32.0	1.11199471548	0.856935616416	0.0	0	0	na	na
FLAGLGALS8LONG	FLAGLGALS8LONG	KIF21A	KIF21A	1|0	0|0|0|0|0	-	0.5	1.34548821827	1.34548821827	0.0	0	0	na	na
FLAGLGALS8SHORT	FLAGLGALS8SHORT	KIF21A	KIF21A	0|1	0|0|0|0|0	-	0.5	1.37770869541	1.37770869541	0.0	0	0	na	na
FLAGLGALS8LONG	FLAGLGALS8LONG	EEF1A2	EEF1A2	3|2	1|2|3|1|3	-	2.5	1.034027905	0.884435426106	0.0	0	0	na	na
FLAGLGALS8SHORT	FLAGLGALS8SHORT	EEF1A2	EEF1A2	2|3	1|2|3|1|3	-	2.5	1.08909151962	0.931533005607	0.0	0	0	na	na
FLAGLGALS8SHORT	FLAGLGALS8SHORT	ARL8A	ARL8A	1|1	0|1|1|0|1	-	1.0	1.22303717999	0.987630634612	0.0	0	0	na	na
FLAGLGALS8SHORT	FLAGLGALS8SHORT	MCAM	MCAM	0|1	0|0|0|0|0	-	0.5	1.37770869541	1.37770869541	0.0	0	0	na	na
FLAGLGALS8LONG	FLAGLGALS8LONG	FDPS	FDPS	7|10	8|14|5|4|7	-	8.5	0.89153655622	0.683628886104	0.0	0	0	na	na
FLAGLGALS8SHORT	FLAGLGALS8SHORT	FDPS	FDPS	7|8	8|14|5|4|7	-	7.5	0.861355696636	0.660486248514	0.0	0	0	na	na
FLAGLGALS8LONG	FLAGLGALS8LONG	SLC27A4	SLC27A4	1|1	0|2|2|1|0	-	1.0	0.973592631727	0.741110126861	0.0	0	0	na	na
FLAGLGALS8SHORT	FLAGLGALS8SHORT	SLC27A4	SLC27A4	1|1	0|2|2|1|0	-	1.0	1.0079047753	0.767228932864	0.0	0	0	na	na
FLAGLGALS8LONG	FLAGLGALS8LONG	SREK1	SREK1	2|1	0|0|4|3|0	-	1.5	1.00143278715	0.733699031889	0.0	0	0	na	na
FLAGLGALS8SHORT	FLAGLGALS8SHORT	SREK1	SREK1	1|0	0|0|4|3|0	-	0.5	0.625431533722	0.458221976247	0.0	0	0	na	na
FLAGLGALS8LONG	FLAGLGALS8LONG	GEMIN5	GEMIN5	9|9	1|2|7|6|6	-	9.0	1.6451925476	1.24324653168	0.0	0	0	na	na
FLAGLGALS8SHORT	FLAGLGALS8SHORT	GEMIN5	GEMIN5	7|6	1|2|7|6|6	-	6.5	1.32020696057	0.997659956111	0.0	0	0	na	na
FLAGLGALS8LONG	FLAGLGALS8LONG	SARS	SARS	18|20	13|23|17|12|13	-	19.0	1.00278025315	0.884388038028	0.0	0	0	na	na
FLAGLGALS8SHORT	FLAGLGALS8SHORT	SARS	SARS	18|19	13|23|17|12|13	-	18.5	1.05003246594	0.926061467108	0.0	0	0	na	na
FLAGLGALS8LONG	FLAGLGALS8LONG	CTTN	CTTN	6|7	1|2|5|4|6	-	6.5	1.43337527633	1.12900435721	0.0	0	0	na	na
FLAGLGALS8SHORT	FLAGLGALS8SHORT	CTTN	CTTN	6|7	1|2|5|4|6	-	6.5	1.52654164028	1.20238725462	0.0	0	0	na	na
FLAGLGALS8SHORT	FLAGLGALS8SHORT	ACTBL2	ACTBL2	0|1	0|0|2|0|0	-	0.5	1.05154100067	0.908199044688	0.0	0	0	na	na
FLAGLGALS8LONG	FLAGLGALS8LONG	MYF6	MYF6	1|1	0|0|1|0|1	-	1.0	1.34676787912	1.14287652389	0.0	0	0	na	na
FLAGLGALS8SHORT	FLAGLGALS8SHORT	MYF6	MYF6	1|1	0|0|1|0|1	-	1.0	1.39423176835	1.1831547081	0.0	0	0	na	na
FLAGLGALS8LONG	FLAGLGALS8LONG	DHFR	DHFR	1|1	0|1|2|2|1	-	1.0	0.873893629135	0.729179484469	0.0	0	0	na	na
FLAGLGALS8LONG	FLAGLGALS8LONG	ODR4	ODR4	1|0	0|0|7|1|0	-	0.5	0.589624905666	0.42896864423	0.0	0	0	na	na
FLAGLGALS8SHORT	FLAGLGALS8SHORT	ODR4	ODR4	1|1	0|0|7|1|0	-	1.0	0.834227031713	0.606923546368	0.0	0	0	na	na
FLAGLGALS8LONG	FLAGLGALS8LONG	WRNIP1	WRNIP1	1|2	0|1|7|2|2	-	1.5	0.720206581538	0.53434667923	0.0	0	0	na	na
FLAGLGALS8SHORT	FLAGLGALS8SHORT	WRNIP1	WRNIP1	2|1	0|1|7|2|2	-	1.5	0.748540457787	0.555368581933	0.0	0	0	na	na
FLAGLGALS8LONG	FLAGLGALS8LONG	LARS2	LARS2	12|12	7|11|12|5|13	-	12.0	1.03438721338	0.89065078147	0.0	0	0	na	na
FLAGLGALS8SHORT	FLAGLGALS8SHORT	LARS2	LARS2	10|12	7|11|12|5|13	-	11.0	1.01930818808	0.877667108148	0.0	0	0	na	na
FLAGLGALS8LONG	FLAGLGALS8LONG	ERH	ERH	6|6	2|5|4|3|6	-	6.0	1.20569499544	1.05279603418	0.0	0	0	na	na
FLAGLGALS8SHORT	FLAGLGALS8SHORT	ERH	ERH	7|7	2|5|4|3|6	-	7.0	1.46425717397	1.27856891801	0.0	0	0	na	na
FLAGLGALS8LONG	FLAGLGALS8LONG	PARM1	PARM1	1|1	0|0|0|0|0	-	1.0	1.83884919249	1.83884919249	0.0	0	0	na	na
FLAGLGALS8SHORT	FLAGLGALS8SHORT	PARM1	PARM1	1|1	0|0|0|0|0	-	1.0	1.90365541168	1.90365541168	0.0	0	0	na	na
FLAGLGALS8SHORT	FLAGLGALS8SHORT	EIF2S2	EIF2S2	0|1	0|0|0|0|0	-	0.5	1.37770869541	1.37770869541	0.0	0	0	na	na
FLAGLGALS8SHORT	FLAGLGALS8SHORT	RBM26	RBM26	1|0	0|0|3|2|1	-	0.5	0.668103702782	0.496982227923	0.0	0	0	na	na
FLAGLGALS8LONG	FLAGLGALS8LONG	PMPCB	PMPCB	1|1	1|2|1|0|0	-	1.0	1.00732615959	0.77399403943	0.0	0	0	na	na
FLAGLGALS8SHORT	FLAGLGALS8SHORT	PMPCB	PMPCB	0|1	1|2|1|0|0	-	0.5	0.754712248755	0.579894383224	0.0	0	0	na	na
FLAGLGALS8LONG	FLAGLGALS8LONG	CDK12	CDK12	0|1	0|0|1|1|0	-	0.5	1.01130740481	0.861897415094	0.0	0	0	na	na
FLAGLGALS8SHORT	FLAGLGALS8SHORT	CDK12	CDK12	1|0	0|0|1|1|0	-	0.5	1.02246373036	0.871405511354	0.0	0	0	na	na
FLAGLGALS8LONG	FLAGLGALS8LONG	PSMC1	PSMC1	7|6	1|2|16|14|11	-	6.5	0.698490050261	0.474183837184	0.0	0	0	na	na
FLAGLGALS8SHORT	FLAGLGALS8SHORT	PSMC1	PSMC1	4|3	1|2|16|14|11	-	3.5	0.449226118011	0.304966068338	0.0	0	0	na	na
FLAGLGALS8LONG	FLAGLGALS8LONG	PSMC2	PSMC2	9|8	0|1|19|19|15	-	8.5	0.736333126891	0.466836706042	0.0	0	0	na	na
FLAGLGALS8SHORT	FLAGLGALS8SHORT	PSMC2	PSMC2	6|6	0|1|19|19|15	-	6.0	0.582643108682	0.369396920662	0.0	0	0	na	na
FLAGLGALS8LONG	FLAGLGALS8LONG	PSMC3	PSMC3	15|11	7|8|22|20|13	-	13.0	0.805757771013	0.662214432387	0.0	0	0	na	na
FLAGLGALS8SHORT	FLAGLGALS8SHORT	PSMC3	PSMC3	9|11	7|8|22|20|13	-	10.0	0.683763201759	0.561952831023	0.0	0	0	na	na
FLAGLGALS8LONG	FLAGLGALS8LONG	PSMC4	PSMC4	11|9	2|3|23|19|10	-	10.0	0.809192602074	0.560755048658	0.0	0	0	na	na
FLAGLGALS8SHORT	FLAGLGALS8SHORT	PSMC4	PSMC4	12|14	2|3|23|19|10	-	13.0	1.10091045085	0.762909957222	0.0	0	0	na	na
FLAGLGALS8LONG	FLAGLGALS8LONG	PSMC5	PSMC5	14|16	3|11|22|18|18	-	15.0	0.922299713665	0.717808240113	0.0	0	0	na	na
FLAGLGALS8SHORT	FLAGLGALS8SHORT	PSMC5	PSMC5	11|12	3|11|22|18|18	-	11.5	0.774469682081	0.602754951865	0.0	0	0	na	na
FLAGLGALS8LONG	FLAGLGALS8LONG	TRA2B	TRA2B	0|1	0|0|1|1|1	-	0.5	0.875129649386	0.705876259601	0.0	0	0	na	na
FLAGLGALS8SHORT	FLAGLGALS8SHORT	ARFIP2	ARFIP2	1|0	16|15|0|0|0	-	0.5	0.162997738667	0.102641874462	0.0	0	0	na	na
FLAGLGALS8LONG	FLAGLGALS8LONG	MCTS1	MCTS1	4|3	1|3|6|3|3	-	3.5	0.974466998092	0.85285762937	0.0	0	0	na	na
FLAGLGALS8SHORT	FLAGLGALS8SHORT	MCTS1	MCTS1	2|3	1|3|6|3|3	-	2.5	0.804318757136	0.703943170792	0.0	0	0	na	na
FLAGLGALS8LONG	FLAGLGALS8LONG	SFSWAP	SFSWAP	0|1	1|1|0|1|1	-	0.5	0.724696654691	0.633335459162	0.0	0	0	na	na
FLAGLGALS8SHORT	FLAGLGALS8SHORT	SFSWAP	SFSWAP	1|1	1|1|0|1|1	-	1.0	1.00943504946	0.882177399893	0.0	0	0	na	na
FLAGLGALS8LONG	FLAGLGALS8LONG	SEC61G	SEC61G	1|0	0|1|0|0|0	-	0.5	1.12960021802	1.02044444466	0.0	0	0	na	na
FLAGLGALS8SHORT	FLAGLGALS8SHORT	SEC61G	SEC61G	1|0	0|1|0|0|0	-	0.5	1.16004759117	1.04794962064	0.0	0	0	na	na
FLAGLGALS8LONG	FLAGLGALS8LONG	TRIP13	TRIP13	10|11	6|13|8|5|6	-	10.5	1.12655580702	0.96769043355	0.0	0	0	na	na
FLAGLGALS8SHORT	FLAGLGALS8SHORT	TRIP13	TRIP13	8|10	6|13|8|5|6	-	9.0	1.04483889261	0.897497127688	0.0	0	0	na	na
FLAGLGALS8LONG	FLAGLGALS8LONG	SEC61B	SEC61B	0|1	2|3|0|0|0	-	0.5	0.635767308453	0.468668706127	0.0	0	0	na	na
FLAGLGALS8SHORT	FLAGLGALS8SHORT	SEC61B	SEC61B	1|1	2|3|0|0|0	-	1.0	0.885564739815	0.652811925499	0.0	0	0	na	na
FLAGLGALS8LONG	FLAGLGALS8LONG	CPVL	CPVL	5|4	3|5|10|7|5	-	4.5	0.699269771118	0.623089271136	0.0	0	0	na	na
FLAGLGALS8SHORT	FLAGLGALS8SHORT	CPVL	CPVL	4|5	3|5|10|7|5	-	4.5	0.742390750421	0.66151252447	0.0	0	0	na	na
FLAGLGALS8LONG	FLAGLGALS8LONG	NUP35	NUP35	0|1	0|0|1|1|0	-	0.5	1.01130740481	0.861897415094	0.0	0	0	na	na
FLAGLGALS8SHORT	FLAGLGALS8SHORT	NCLN	NCLN	0|1	1|2|0|0|0	-	0.5	0.824785056643	0.650688674373	0.0	0	0	na	na
FLAGLGALS8LONG	FLAGLGALS8LONG	NCL	NCL	10|11	2|8|15|13|7	-	10.5	1.03622358119	0.838965308533	0.0	0	0	na	na
FLAGLGALS8SHORT	FLAGLGALS8SHORT	NCL	NCL	10|7	2|8|15|13|7	-	8.5	0.906922706744	0.734278491913	0.0	0	0	na	na
FLAGLGALS8SHORT	FLAGLGALS8SHORT	PET100	PET100	0|1	0|0|0|0|0	-	0.5	1.37770869541	1.37770869541	0.0	0	0	na	na
FLAGLGALS8LONG	FLAGLGALS8LONG	SLC1A3	SLC1A3	1|1	0|0|0|0|0	-	1.0	1.83884919249	1.83884919249	0.0	0	0	na	na
FLAGLGALS8SHORT	FLAGLGALS8SHORT	GRHPR	GRHPR	0|1	0|0|0|0|0	-	0.5	1.37770869541	1.37770869541	0.0	0	0	na	na
FLAGLGALS8LONG	FLAGLGALS8LONG	ESYT1	ESYT1	14|11	4|5|10|8|6	-	12.5	1.52309461142	1.37383624358	0.0	0	0	na	na
FLAGLGALS8SHORT	FLAGLGALS8SHORT	ESYT1	ESYT1	8|11	4|5|10|8|6	-	9.5	1.26646566171	1.14235610464	0.0	0	0	na	na
FLAGLGALS8LONG	FLAGLGALS8LONG	LRRC40	LRRC40	16|12	12|11|20|13|11	-	14.0	0.869086093665	0.780013995701	0.0	0	0	na	na
FLAGLGALS8SHORT	FLAGLGALS8SHORT	LRRC40	LRRC40	13|10	12|11|20|13|11	-	11.5	0.778668863941	0.69886357211	0.0	0	0	na	na
FLAGLGALS8LONG	FLAGLGALS8LONG	LRRC47	LRRC47	1|1	0|1|2|0|0	-	1.0	1.22483824874	1.00182502515	0.0	0	0	na	na
FLAGLGALS8SHORT	FLAGLGALS8SHORT	LRRC47	LRRC47	1|1	0|1|2|0|0	-	1.0	1.26800499474	1.0371321577	0.0	0	0	na	na
FLAGLGALS8LONG	FLAGLGALS8LONG	EIF3I	EIF3I	9|9	0|5|15|14|7	-	9.0	1.00534935562	0.717627536165	0.0	0	0	na	na
FLAGLGALS8SHORT	FLAGLGALS8SHORT	EIF3I	EIF3I	7|9	0|5|15|14|7	-	8.0	0.961947777989	0.686647094346	0.0	0	0	na	na
FLAGLGALS8LONG	FLAGLGALS8LONG	GNL1	GNL1	0|1	0|0|1|0|0	-	0.5	1.18317848466	1.08597181138	0.0	0	0	na	na
FLAGLGALS8LONG	FLAGLGALS8LONG	EIF3K	EIF3K	1|1	0|0|1|1|1	-	1.0	1.17747663271	0.94974819085	0.0	0	0	na	na
FLAGLGALS8SHORT	FLAGLGALS8SHORT	EIF3K	EIF3K	0|1	0|0|1|1|1	-	0.5	0.882192950979	0.711573491905	0.0	0	0	na	na
FLAGLGALS8LONG	FLAGLGALS8LONG	EIF3L	EIF3L	4|4	0|3|14|11|3	-	4.0	0.666391470366	0.4698126679	0.0	0	0	na	na
FLAGLGALS8SHORT	FLAGLGALS8SHORT	EIF3L	EIF3L	3|1	0|3|14|11|3	-	2.0	0.407045982155	0.286971498494	0.0	0	0	na	na
FLAGLGALS8LONG	FLAGLGALS8LONG	EIF3M	EIF3M	1|1	1|3|4|2|1	-	1.0	0.596106089166	0.504639517709	0.0	0	0	na	na
FLAGLGALS8SHORT	FLAGLGALS8SHORT	EIF3M	EIF3M	1|1	1|3|4|2|1	-	1.0	0.617114544908	0.522424434129	0.0	0	0	na	na
FLAGLGALS8LONG	FLAGLGALS8LONG	TSFM	TSFM	1|3	4|7|4|2|2	-	2.0	0.518706749768	0.412974690488	0.0	0	0	na	na
FLAGLGALS8SHORT	FLAGLGALS8SHORT	TSFM	TSFM	3|1	4|7|4|2|2	-	2.0	0.540212020401	0.43009637338	0.0	0	0	na	na
FLAGLGALS8LONG	FLAGLGALS8LONG	EIF3A	EIF3A	2|1	0|0|24|24|3	-	1.5	0.21982902571	0.137356518975	0.0	0	0	na	na
FLAGLGALS8SHORT	FLAGLGALS8SHORT	EIF3A	EIF3A	1|1	0|0|24|24|3	-	1.0	0.189147411619	0.118185621526	0.0	0	0	na	na
FLAGLGALS8LONG	FLAGLGALS8LONG	EIF3B	EIF3B	5|6	0|2|18|15|7	-	5.5	0.651832775717	0.430280383558	0.0	0	0	na	na
FLAGLGALS8SHORT	FLAGLGALS8SHORT	EIF3B	EIF3B	3|3	0|2|18|15|7	-	3.0	0.431983791548	0.285156191039	0.0	0	0	na	na
FLAGLGALS8LONG	FLAGLGALS8LONG	EIF3C	EIF3C	5|6	0|3|20|16|7	-	5.5	0.6028751956	0.404070106152	0.0	0	0	na	na
FLAGLGALS8SHORT	FLAGLGALS8SHORT	EIF3C	EIF3C	4|3	0|3|20|16|7	-	3.5	0.445608823083	0.298664144352	0.0	0	0	na	na
FLAGLGALS8LONG	FLAGLGALS8LONG	EIF3D	EIF3D	4|1	0|1|11|7|1	-	2.5	0.628044231687	0.434082225642	0.0	0	0	na	na
FLAGLGALS8SHORT	FLAGLGALS8SHORT	EIF3D	EIF3D	0|1	0|1|11|7|1	-	0.5	0.30741789623	0.212476507011	0.0	0	0	na	na
FLAGLGALS8LONG	FLAGLGALS8LONG	EIF3E	EIF3E	1|2	2|5|10|8|2	-	1.5	0.366391385086	0.285493233103	0.0	0	0	na	na
FLAGLGALS8SHORT	FLAGLGALS8SHORT	EIF3E	EIF3E	2|2	2|5|10|8|2	-	2.0	0.462197136141	0.360145353027	0.0	0	0	na	na
FLAGLGALS8LONG	FLAGLGALS8LONG	EIF3F	EIF3F	0|1	0|1|5|3|1	-	0.5	0.494138294431	0.377073313827	0.0	0	0	na	na
FLAGLGALS8SHORT	FLAGLGALS8SHORT	EIF3F	EIF3F	0|1	0|1|5|3|1	-	0.5	0.498126558118	0.38011672864	0.0	0	0	na	na
FLAGLGALS8LONG	FLAGLGALS8LONG	EIF3G	EIF3G	4|7	0|2|7|5|3	-	5.5	1.34250524106	0.996554854873	0.0	0	0	na	na
FLAGLGALS8SHORT	FLAGLGALS8SHORT	EIF3G	EIF3G	2|3	0|2|7|5|3	-	2.5	0.790828007778	0.587039414387	0.0	0	0	na	na
FLAGLGALS8LONG	FLAGLGALS8LONG	RARS	RARS	19|22	18|21|27|16|14	-	20.5	0.886568310463	0.778560716227	0.0	0	0	na	na
FLAGLGALS8SHORT	FLAGLGALS8SHORT	RARS	RARS	19|18	18|21|27|16|14	-	18.5	0.865152367577	0.759753804638	0.0	0	0	na	na
FLAGLGALS8LONG	FLAGLGALS8LONG	FADD	FADD	1|1	0|0|0|0|0	-	1.0	1.83884919249	1.83884919249	0.0	0	0	na	na
FLAGLGALS8SHORT	FLAGLGALS8SHORT	FADD	FADD	1|1	0|0|0|0|0	-	1.0	1.90365541168	1.90365541168	0.0	0	0	na	na
FLAGLGALS8LONG	FLAGLGALS8LONG	NOL11	NOL11	1|0	0|0|0|0|0	-	0.5	1.34548821827	1.34548821827	0.0	0	0	na	na
FLAGLGALS8SHORT	FLAGLGALS8SHORT	MTMR1	MTMR1	1|1	0|1|4|1|1	-	1.0	0.858246131623	0.702042518978	0.0	0	0	na	na
FLAGLGALS8LONG	FLAGLGALS8LONG	CDKN2A	CDKN2A	1|0	0|0|3|0|0	-	0.5	0.918252125548	0.757828688049	0.0	0	0	na	na
FLAGLGALS8SHORT	FLAGLGALS8SHORT	TPR	TPR	0|1	0|0|0|0|0	-	0.5	1.37770869541	1.37770869541	0.0	0	0	na	na
FLAGLGALS8LONG	FLAGLGALS8LONG	PHGDH	PHGDH	31|30	27|24|30|28|27	-	30.5	0.910238665066	0.815371067729	0.0	0	0	na	na
FLAGLGALS8SHORT	FLAGLGALS8SHORT	PHGDH	PHGDH	28|25	27|24|30|28|27	-	26.5	0.853263768837	0.764334253149	0.0	0	0	na	na
FLAGLGALS8LONG	FLAGLGALS8LONG	NTPCR	NTPCR	6|4	3|6|4|6|4	-	5.0	0.90604512771	0.810708719057	0.0	0	0	na	na
FLAGLGALS8SHORT	FLAGLGALS8SHORT	NTPCR	NTPCR	5|4	3|6|4|6|4	-	4.5	0.893155817249	0.799175655136	0.0	0	0	na	na
FLAGLGALS8LONG	FLAGLGALS8LONG	VAT1	VAT1	8|9	8|10|0|1|4	-	8.5	1.29830918953	0.861091121973	0.0	0	0	na	na
FLAGLGALS8SHORT	FLAGLGALS8SHORT	VAT1	VAT1	9|9	8|10|0|1|4	-	9.0	1.46035838149	0.968568694837	0.0	0	0	na	na
FLAGLGALS8SHORT	FLAGLGALS8SHORT	CNN3	CNN3	1|1	0|1|2|2|0	-	1.0	1.00514384235	0.764564553748	0.0	0	0	na	na
FLAGLGALS8SHORT	FLAGLGALS8SHORT	SLC2A1	SLC2A1	0|1	0|0|0|1|0	-	0.5	1.15163482993	1.03807365648	0.0	0	0	na	na
FLAGLGALS8LONG	FLAGLGALS8LONG	ECHS1	ECHS1	3|3	3|4|2|0|4	-	3.0	0.93013958709	0.687181714325	0.0	0	0	na	na
FLAGLGALS8SHORT	FLAGLGALS8SHORT	ECHS1	ECHS1	3|3	3|4|2|0|4	-	3.0	0.981667464393	0.725250210228	0.0	0	0	na	na
FLAGLGALS8LONG	FLAGLGALS8LONG	ATP5O	ATP5O	10|9	5|7|8|8|6	-	9.5	1.14062977383	1.08574540271	0.0	0	0	na	na
FLAGLGALS8SHORT	FLAGLGALS8SHORT	ATP5O	ATP5O	7|7	5|7|8|8|6	-	7.0	0.933013853215	0.88811946263	0.0	0	0	na	na
FLAGLGALS8SHORT	FLAGLGALS8SHORT	RPL37A	RPL37A	3|3	1|2|2|3|2	-	3.0	1.24109453002	1.11790461866	0.0	0	0	na	na
FLAGLGALS8LONG	FLAGLGALS8LONG	ATP5L	ATP5L	3|3	4|5|4|8|2	-	3.0	0.614759375708	0.493077061689	0.0	0	0	na	na
FLAGLGALS8SHORT	FLAGLGALS8SHORT	ATP5L	ATP5L	3|4	4|5|4|8|2	-	3.5	0.723394102583	0.580209188569	0.0	0	0	na	na
FLAGLGALS8LONG	FLAGLGALS8LONG	KATNA1	KATNA1	1|1	1|1|1|1|2	-	1.0	0.81681554785	0.733080249706	0.0	0	0	na	na
FLAGLGALS8SHORT	FLAGLGALS8SHORT	KATNA1	KATNA1	1|1	1|1|1|1|2	-	1.0	0.845602425888	0.758916060246	0.0	0	0	na	na
FLAGLGALS8LONG	FLAGLGALS8LONG	EXOSC2	EXOSC2	1|0	0|0|0|0|0	-	0.5	1.34548821827	1.34548821827	0.0	0	0	na	na
FLAGLGALS8LONG	FLAGLGALS8LONG	AP2B1	AP2B1	15|11	5|12|13|7|7	-	13.0	1.22736903752	1.10740994802	0.0	0	0	na	na
FLAGLGALS8SHORT	FLAGLGALS8SHORT	AP2B1	AP2B1	12|14	5|12|13|7|7	-	13.0	1.32495163766	1.19545513968	0.0	0	0	na	na
FLAGLGALS8LONG	FLAGLGALS8LONG	HCCS	HCCS	1|0	8|10|0|0|0	-	0.5	0.257935861711	0.167614483126	0.0	0	0	na	na
FLAGLGALS8SHORT	FLAGLGALS8SHORT	HCCS	HCCS	0|1	8|10|0|0|0	-	0.5	0.26411266536	0.17162835597	0.0	0	0	na	na
FLAGLGALS8SHORT	FLAGLGALS8SHORT	CCZ1B	CCZ1B	1|1	0|1|2|1|1	-	1.0	0.997777538476	0.867416057133	0.0	0	0	na	na
FLAGLGALS8LONG	FLAGLGALS8LONG	COPB1	COPB1	10|10	2|8|13|6|8	-	10.0	1.17600095333	0.966428623205	0.0	0	0	na	na
FLAGLGALS8SHORT	FLAGLGALS8SHORT	COPB1	COPB1	10|9	2|8|13|6|8	-	9.5	1.1995494389	0.985780589222	0.0	0	0	na	na
FLAGLGALS8SHORT	FLAGLGALS8SHORT	MANSC1	MANSC1	0|1	0|0|1|0|0	-	0.5	1.19272809423	1.09473685143	0.0	0	0	na	na
FLAGLGALS8LONG	FLAGLGALS8LONG	SRRT	SRRT	19|21	5|14|19|12|12	-	20.0	1.37178465836	1.21799519421	0.0	0	0	na	na
FLAGLGALS8SHORT	FLAGLGALS8SHORT	SRRT	SRRT	18|20	5|14|19|12|12	-	19.0	1.40211151498	1.24492213598	0.0	0	0	na	na
FLAGLGALS8LONG	FLAGLGALS8LONG	HSP90AB2P	HSP90AB2P	3|5	2|3|3|3|3	-	4.0	1.11611909491	1.07174775478	0.0	0	0	na	na
FLAGLGALS8SHORT	FLAGLGALS8SHORT	HSP90AB2P	HSP90AB2P	3|4	2|3|3|3|3	-	3.5	1.07896266746	1.03606848195	0.0	0	0	na	na
FLAGLGALS8LONG	FLAGLGALS8LONG	ATP6V0A2	ATP6V0A2	1|1	0|0|0|0|0	-	1.0	1.83884919249	1.83884919249	0.0	0	0	na	na
FLAGLGALS8LONG	FLAGLGALS8LONG	EEF1E1	EEF1E1	1|0	0|0|1|1|1	-	0.5	0.86156110195	0.694931920646	0.0	0	0	na	na
FLAGLGALS8LONG	FLAGLGALS8LONG	SCYL2	SCYL2	48|38	20|31|46|48|43	-	43.0	0.961625754427	0.843175771297	0.0	0	0	na	na
FLAGLGALS8SHORT	FLAGLGALS8SHORT	SCYL2	SCYL2	44|37	20|31|46|48|43	-	40.5	0.978530612793	0.857998343307	0.0	0	0	na	na
FLAGLGALS8SHORT	FLAGLGALS8SHORT	SCYL1	SCYL1	7|6	1|6|4|4|2	-	6.5	1.6097661625	1.30557113695	0.0	0	0	na	na
FLAGLGALS8LONG	FLAGLGALS8LONG	STXBP3	STXBP3	4|1	2|5|5|4|2	-	2.5	0.623647277515	0.541918650388	0.0	0	0	na	na
FLAGLGALS8SHORT	FLAGLGALS8SHORT	STXBP3	STXBP3	0|2	2|5|5|4|2	-	1.0	0.370511549104	0.321956217693	0.0	0	0	na	na
FLAGLGALS8LONG	FLAGLGALS8LONG	FASN	FASN	129|129	80|112|141|119|119	-	129.0	0.943546960583	0.909349718127	0.0	0	0	na	na
FLAGLGALS8SHORT	FLAGLGALS8SHORT	FASN	FASN	123|135	80|112|141|119|119	-	129.0	1.0149966953	0.978209879664	0.0	0	0	na	na
FLAGLGALS8LONG	FLAGLGALS8LONG	SKP1	SKP1	3|3	2|3|1|1|2	-	3.0	1.2034954326	0.972108547421	0.0	0	0	na	na
FLAGLGALS8SHORT	FLAGLGALS8SHORT	SKP1	SKP1	2|2	2|3|1|1|2	-	2.0	0.960870497611	0.776131257657	0.0	0	0	na	na
FLAGLGALS8LONG	FLAGLGALS8LONG	DNAJB1	DNAJB1	2|0	4|3|2|1|2	-	1.0	0.443155049715	0.353650764184	0.0	0	0	na	na
FLAGLGALS8LONG	FLAGLGALS8LONG	H1FX	H1FX	0|1	0|0|2|1|2	-	0.5	0.70920153616	0.536981978197	0.0	0	0	na	na
FLAGLGALS8LONG	FLAGLGALS8LONG	DNAJB6	DNAJB6	1|1	2|3|1|0|1	-	1.0	0.73114381387	0.562930124784	0.0	0	0	na	na
FLAGLGALS8SHORT	FLAGLGALS8SHORT	TTC28	TTC28	1|0	0|0|6|2|1	-	0.5	0.545405443637	0.388598168783	0.0	0	0	na	na
FLAGLGALS8LONG	FLAGLGALS8LONG	AAMP	AAMP	3|2	0|1|4|3|1	-	2.5	1.17350170916	0.910188070468	0.0	0	0	na	na
FLAGLGALS8SHORT	FLAGLGALS8SHORT	AAMP	AAMP	2|2	0|1|4|3|1	-	2.0	1.07531145839	0.834030026393	0.0	0	0	na	na
FLAGLGALS8LONG	FLAGLGALS8LONG	PATL1	PATL1	1|1	0|0|0|0|1	-	1.0	1.51934704225	1.36162449955	0.0	0	0	na	na
FLAGLGALS8SHORT	FLAGLGALS8SHORT	HNRNPA3	HNRNPA3	5|3	1|1|5|4|2	-	4.0	1.3080365235	1.05215958419	0.0	0	0	na	na
FLAGLGALS8LONG	FLAGLGALS8LONG	U2SURP	U2SURP	4|4	0|0|7|6|4	-	4.0	1.06094286658	0.705297623426	0.0	0	0	na	na
FLAGLGALS8SHORT	FLAGLGALS8SHORT	U2SURP	U2SURP	5|1	0|0|7|6|4	-	3.0	0.790464346421	0.52548788676	0.0	0	0	na	na
FLAGLGALS8SHORT	FLAGLGALS8SHORT	CARM1	CARM1	1|1	0|1|0|0|1	-	1.0	1.35838765544	1.14058722945	0.0	0	0	na	na
FLAGLGALS8LONG	FLAGLGALS8LONG	ENO1	ENO1	3|1	1|0|6|7|3	-	2.0	0.599354806119	0.42960654154	0.0	0	0	na	na
FLAGLGALS8SHORT	FLAGLGALS8SHORT	ENO1	ENO1	1|1	1|0|6|7|3	-	1.0	0.450707481484	0.323058863281	0.0	0	0	na	na
FLAGLGALS8LONG	FLAGLGALS8LONG	ELMOD2	ELMOD2	1|0	0|1|0|0|0	-	0.5	1.12960021802	1.02044444466	0.0	0	0	na	na
FLAGLGALS8LONG	FLAGLGALS8LONG	LRRFIP1	LRRFIP1	1|1	0|0|2|3|1	-	1.0	0.871744324053	0.64544030038	0.0	0	0	na	na
FLAGLGALS8LONG	FLAGLGALS8LONG	LRRFIP2	LRRFIP2	0|1	0|0|0|1|1	-	0.5	0.9716208591	0.814633481204	0.0	0	0	na	na
FLAGLGALS8SHORT	FLAGLGALS8SHORT	LRRFIP2	LRRFIP2	0|1	0|0|0|1|1	-	0.5	0.979462955602	0.821208509224	0.0	0	0	na	na
FLAGLGALS8LONG	FLAGLGALS8LONG	LLGL1	LLGL1	0|1	0|2|0|0|1	-	0.5	0.858182014456	0.687621174537	0.0	0	0	na	na
FLAGLGALS8SHORT	FLAGLGALS8SHORT	LLGL1	LLGL1	0|1	0|2|0|0|1	-	0.5	0.865108529167	0.693171067334	0.0	0	0	na	na
FLAGLGALS8LONG	FLAGLGALS8LONG	IRS4	IRS4	20|19	5|14|21|10|17	-	19.5	1.24697331699	1.02975238783	0.0	0	0	na	na
FLAGLGALS8SHORT	FLAGLGALS8SHORT	IRS4	IRS4	17|20	5|14|21|10|17	-	18.5	1.26983802888	1.04863410033	0.0	0	0	na	na
FLAGLGALS8LONG	FLAGLGALS8LONG	SKIV2L2	SKIV2L2	7|6	3|8|2|4|3	-	6.5	1.25699604434	1.02186545293	0.0	0	0	na	na
FLAGLGALS8SHORT	FLAGLGALS8SHORT	SKIV2L2	SKIV2L2	6|6	3|8|2|4|3	-	6.0	1.25435733014	1.01972033012	0.0	0	0	na	na
FLAGLGALS8LONG	FLAGLGALS8LONG	ACOX1	ACOX1	1|1	0|1|2|1|0	-	1.0	1.08320106762	0.850265084487	0.0	0	0	na	na
FLAGLGALS8SHORT	FLAGLGALS8SHORT	ACOX1	ACOX1	1|0	0|1|2|1|0	-	0.5	0.813942834646	0.638909242018	0.0	0	0	na	na
FLAGLGALS8LONG	FLAGLGALS8LONG	CDK1	CDK1	18|17	17|17|24|17|17	-	17.5	0.792100833077	0.734747134698	0.0	0	0	na	na
FLAGLGALS8SHORT	FLAGLGALS8SHORT	CDK1	CDK1	18|20	17|17|24|17|17	-	19.0	0.917332214032	0.850910878616	0.0	0	0	na	na
FLAGLGALS8LONG	FLAGLGALS8LONG	TRAPPC6B	TRAPPC6B	1|1	0|1|0|0|0	-	1.0	1.54379980481	1.3946190071	0.0	0	0	na	na
FLAGLGALS8SHORT	FLAGLGALS8SHORT	TRAPPC6B	TRAPPC6B	1|0	0|1|0|0|0	-	0.5	1.16004759117	1.04794962064	0.0	0	0	na	na
FLAGLGALS8LONG	FLAGLGALS8LONG	CDK4	CDK4	4|3	1|5|9|7|3	-	3.5	0.692594746765	0.542274787359	0.0	0	0	na	na
FLAGLGALS8SHORT	FLAGLGALS8SHORT	CDK4	CDK4	4|5	1|5|9|7|3	-	4.5	0.893900364611	0.699889267719	0.0	0	0	na	na
FLAGLGALS8LONG	FLAGLGALS8LONG	CDK5	CDK5	1|3	2|2|4|1|2	-	2.0	0.799210196876	0.691158164592	0.0	0	0	na	na
FLAGLGALS8SHORT	FLAGLGALS8SHORT	CDK5	CDK5	3|3	2|2|4|1|2	-	3.0	1.16120456511	1.00421143158	0.0	0	0	na	na
FLAGLGALS8SHORT	FLAGLGALS8SHORT	SF3B5	SF3B5	1|0	0|0|2|2|1	-	0.5	0.722265699781	0.547922665787	0.0	0	0	na	na
FLAGLGALS8LONG	FLAGLGALS8LONG	RABGAP1	RABGAP1	1|1	0|1|0|0|1	-	1.0	1.31214400881	1.10175817165	0.0	0	0	na	na
FLAGLGALS8LONG	FLAGLGALS8LONG	MSH2	MSH2	19|15	10|16|23|20|16	-	17.0	0.851828512492	0.793876063376	0.0	0	0	na	na
FLAGLGALS8SHORT	FLAGLGALS8SHORT	MSH2	MSH2	15|15	10|16|23|20|16	-	15.0	0.817808363554	0.762170407228	0.0	0	0	na	na
FLAGLGALS8LONG	FLAGLGALS8LONG	SF3B6	SF3B6	1|2	1|1|1|2|2	-	1.5	0.909235289671	0.784816132006	0.0	0	0	na	na
FLAGLGALS8LONG	FLAGLGALS8LONG	SF3B1	SF3B1	6|5	0|0|16|14|7	-	5.5	0.726382738191	0.459704943918	0.0	0	0	na	na
FLAGLGALS8SHORT	FLAGLGALS8SHORT	SF3B1	SF3B1	3|4	0|0|16|14|7	-	3.5	0.537215677476	0.339987020481	0.0	0	0	na	na
FLAGLGALS8SHORT	FLAGLGALS8SHORT	PRKAA2	PRKAA2	2|3	1|3|2|4|1	-	2.5	1.01881534451	0.853361181993	0.0	0	0	na	na
FLAGLGALS8SHORT	FLAGLGALS8SHORT	SF3B2	SF3B2	1|0	0|0|4|1|2	-	0.5	0.617613960378	0.451247453202	0.0	0	0	na	na
FLAGLGALS8LONG	FLAGLGALS8LONG	SORBS1	SORBS1	0|1	1|1|0|0|0	-	0.5	0.923889185494	0.759781812149	0.0	0	0	na	na
FLAGLGALS8SHORT	FLAGLGALS8SHORT	SORBS1	SORBS1	1|1	1|1|0|0|0	-	1.0	1.28689172169	1.05830541119	0.0	0	0	na	na
FLAGLGALS8LONG	FLAGLGALS8LONG	CNIH4	CNIH4	1|1	1|1|1|0|1	-	1.0	0.99685768894	0.855573630541	0.0	0	0	na	na
FLAGLGALS8SHORT	FLAGLGALS8SHORT	CNIH4	CNIH4	1|1	1|1|1|0|1	-	1.0	1.03198975858	0.88572645246	0.0	0	0	na	na
FLAGLGALS8LONG	FLAGLGALS8LONG	INPPL1	INPPL1	1|1	0|1|1|1|0	-	1.0	1.19211014735	0.965683929294	0.0	0	0	na	na
FLAGLGALS8SHORT	FLAGLGALS8SHORT	INPPL1	INPPL1	1|1	0|1|1|1|0	-	1.0	1.23412346297	0.999717347939	0.0	0	0	na	na
FLAGLGALS8LONG	FLAGLGALS8LONG	ATG16L1	ATG16L1	1|0	0|0|0|0|0	-	0.5	1.34548821827	1.34548821827	0.0	0	0	na	na
FLAGLGALS8LONG	FLAGLGALS8LONG	ADCK3	ADCK3	1|0	1|3|0|0|1	-	0.5	0.649431720497	0.482890428089	0.0	0	0	na	na
FLAGLGALS8SHORT	FLAGLGALS8SHORT	ADCK3	ADCK3	1|0	1|3|0|0|1	-	0.5	0.666936577186	0.495906311782	0.0	0	0	na	na
FLAGLGALS8LONG	FLAGLGALS8LONG	HSPD1	HSPD1	83|82	64|88|98|77|73	-	82.5	0.856657731294	0.822269842139	0.0	0	0	na	na
FLAGLGALS8SHORT	FLAGLGALS8SHORT	HSPD1	HSPD1	77|84	64|88|98|77|73	-	80.5	0.899298117493	0.863198561216	0.0	0	0	na	na
FLAGLGALS8LONG	FLAGLGALS8LONG	EPRS	EPRS	38|31	5|22|38|31|31	-	34.5	1.18457196158	0.935725571158	0.0	0	0	na	na
FLAGLGALS8SHORT	FLAGLGALS8SHORT	EPRS	EPRS	30|30	5|22|38|31|31	-	30.0	1.11796983982	0.883114745949	0.0	0	0	na	na
FLAGLGALS8LONG	FLAGLGALS8LONG	DNAJC19	DNAJC19	1|0	1|1|1|1|1	-	0.5	0.659245224374	0.623515837319	0.0	0	0	na	na
FLAGLGALS8SHORT	FLAGLGALS8SHORT	DNAJC19	DNAJC19	1|1	1|1|1|1|1	-	1.0	0.932728894956	0.882177399893	0.0	0	0	na	na
FLAGLGALS8LONG	FLAGLGALS8LONG	PRKCI	PRKCI	2|1	0|2|2|1|1	-	1.5	1.05404102601	0.883384378894	0.0	0	0	na	na
FLAGLGALS8SHORT	FLAGLGALS8SHORT	COPA	COPA	10|7	0|1|9|5|7	-	8.5	1.70132488969	1.15641211956	0.0	0	0	na	na
FLAGLGALS8SHORT	FLAGLGALS8SHORT	COPE	COPE	1|0	0|0|1|2|1	-	0.5	0.785984050065	0.610498462793	0.0	0	0	na	na
FLAGLGALS8LONG	FLAGLGALS8LONG	SUPT16H	SUPT16H	27|28	11|19|42|32|25	-	27.5	0.93056223746	0.773881964888	0.0	0	0	na	na
FLAGLGALS8SHORT	FLAGLGALS8SHORT	SUPT16H	SUPT16H	27|24	11|19|42|32|25	-	25.5	0.928497244431	0.772164658083	0.0	0	0	na	na
FLAGLGALS8SHORT	FLAGLGALS8SHORT	PRKCD	PRKCD	0|1	1|0|0|0|0	-	0.5	1.06952733949	0.930729923725	0.0	0	0	na	na
FLAGLGALS8LONG	FLAGLGALS8LONG	RER1	RER1	1|1	1|3|0|0|1	-	1.0	0.887564066778	0.659955740744	0.0	0	0	na	na
FLAGLGALS8LONG	FLAGLGALS8LONG	HIST2H2AC	HIST2H2AC	3|3	3|3|4|11|5	-	3.0	0.560882903737	0.451247040186	0.0	0	0	na	na
FLAGLGALS8SHORT	FLAGLGALS8SHORT	HIST2H2AC	HIST2H2AC	3|4	3|3|4|11|5	-	3.5	0.659997066878	0.530987343304	0.0	0	0	na	na
FLAGLGALS8LONG	FLAGLGALS8LONG	PM20D2	PM20D2	0|1	0|0|0|0|0	-	0.5	1.36667803368	1.36667803368	0.0	0	0	na	na
FLAGLGALS8LONG	FLAGLGALS8LONG	SEC11A	SEC11A	2|2	3|4|3|3|1	-	2.0	0.687710442418	0.570124434251	0.0	0	0	na	na
FLAGLGALS8SHORT	FLAGLGALS8SHORT	SEC11A	SEC11A	2|2	3|4|3|3|1	-	2.0	0.721042325145	0.597757169789	0.0	0	0	na	na
FLAGLGALS8LONG	FLAGLGALS8LONG	GULP1	GULP1	1|0	1|2|1|1|0	-	0.5	0.66549606844	0.55041747862	0.0	0	0	na	na
FLAGLGALS8SHORT	FLAGLGALS8SHORT	GULP1	GULP1	1|0	1|2|1|1|0	-	0.5	0.683433925396	0.565253494137	0.0	0	0	na	na
FLAGLGALS8LONG	FLAGLGALS8LONG	PFKFB3	PFKFB3	32|30	13|21|36|37|26	-	31.0	0.996637429939	0.855947621817	0.0	0	0	na	na
FLAGLGALS8SHORT	FLAGLGALS8SHORT	PFKFB3	PFKFB3	30|28	13|21|36|37|26	-	29.0	1.00433707059	0.862560346676	0.0	0	0	na	na
FLAGLGALS8LONG	FLAGLGALS8LONG	PFKFB2	PFKFB2	20|15	1|10|24|24|15	-	17.5	1.05025104783	0.764544380595	0.0	0	0	na	na
FLAGLGALS8SHORT	FLAGLGALS8SHORT	PFKFB2	PFKFB2	14|15	1|10|24|24|15	-	14.5	0.953219370702	0.693908865739	0.0	0	0	na	na
FLAGLGALS8LONG	FLAGLGALS8LONG	PFKFB4	PFKFB4	1|0	0|0|0|2|1	-	0.5	0.839407177867	0.671120600093	0.0	0	0	na	na
FLAGLGALS8LONG	FLAGLGALS8LONG	SCRIB	SCRIB	1|0	0|0|3|1|0	-	0.5	0.809765349992	0.639907313069	0.0	0	0	na	na
FLAGLGALS8LONG	FLAGLGALS8LONG	ACTG1	ACTG1	57|44	43|52|66|58|43	-	50.5	0.796413707922	0.745413472308	0.0	0	0	na	na
FLAGLGALS8SHORT	FLAGLGALS8SHORT	ACTG1	ACTG1	46|50	43|52|66|58|43	-	48.0	0.821184418727	0.768597932055	0.0	0	0	na	na
FLAGLGALS8SHORT	FLAGLGALS8SHORT	ADD1	ADD1	0|1	0|0|0|0|0	-	0.5	1.37770869541	1.37770869541	0.0	0	0	na	na
FLAGLGALS8LONG	FLAGLGALS8LONG	RAB3IP	RAB3IP	14|12	4|6|12|13|10	-	13.0	1.20935044181	1.00085637989	0.0	0	0	na	na
FLAGLGALS8SHORT	FLAGLGALS8SHORT	RAB3IP	RAB3IP	13|15	4|6|12|13|10	-	14.0	1.38770695281	1.14846392668	0.0	0	0	na	na
FLAGLGALS8LONG	FLAGLGALS8LONG	PPP4R1	PPP4R1	2|2	0|1|4|3|1	-	2.0	1.02560264911	0.795475020589	0.0	0	0	na	na
FLAGLGALS8SHORT	FLAGLGALS8SHORT	PPP4R1	PPP4R1	1|1	0|1|4|3|1	-	1.0	0.729177087166	0.565562266178	0.0	0	0	na	na
FLAGLGALS8LONG	FLAGLGALS8LONG	PPIL4	PPIL4	12|12	9|9|14|14|11	-	12.0	0.881826155678	0.804150980836	0.0	0	0	na	na
FLAGLGALS8SHORT	FLAGLGALS8SHORT	PPIL4	PPIL4	12|10	9|9|14|14|11	-	11.0	0.869052746267	0.79250271021	0.0	0	0	na	na
FLAGLGALS8LONG	FLAGLGALS8LONG	CWC22	CWC22	1|1	0|0|0|0|1	-	1.0	1.51934704225	1.36162449955	0.0	0	0	na	na
FLAGLGALS8LONG	FLAGLGALS8LONG	TMED10	TMED10	3|3	3|5|4|2|2	-	3.0	0.82663459292	0.69388903799	0.0	0	0	na	na
FLAGLGALS8SHORT	FLAGLGALS8SHORT	TMED10	TMED10	3|2	3|5|4|2|2	-	2.5	0.759011357167	0.637125115449	0.0	0	0	na	na
FLAGLGALS8LONG	FLAGLGALS8LONG	PRPF31	PRPF31	23|24	13|15|33|20|23	-	23.5	0.963254208647	0.857841441962	0.0	0	0	na	na
FLAGLGALS8SHORT	FLAGLGALS8SHORT	PRPF31	PRPF31	19|26	13|15|33|20|23	-	22.5	0.981478285678	0.874071185241	0.0	0	0	na	na
FLAGLGALS8LONG	FLAGLGALS8LONG	CCDC97	CCDC97	1|1	0|0|2|1|1	-	1.0	1.07110563662	0.837886576752	0.0	0	0	na	na
FLAGLGALS8SHORT	FLAGLGALS8SHORT	CCDC97	CCDC97	1|0	0|0|2|1|1	-	0.5	0.80485404246	0.629607739301	0.0	0	0	na	na
FLAGLGALS8LONG	FLAGLGALS8LONG	MAP3K7	MAP3K7	20|18	4|11|22|24|18	-	19.0	1.04625686103	0.81117869787	0.0	0	0	na	na
FLAGLGALS8SHORT	FLAGLGALS8SHORT	MAP3K7	MAP3K7	17|17	4|11|22|24|18	-	17.0	1.01228397076	0.784839004507	0.0	0	0	na	na
FLAGLGALS8LONG	FLAGLGALS8LONG	TRPV1	TRPV1	1|1	0|4|0|0|0	-	1.0	1.04215043333	0.808595899245	0.0	0	0	na	na
FLAGLGALS8LONG	FLAGLGALS8LONG	LUC7L2	LUC7L2	37|42	23|35|50|54|36	-	39.5	0.846432818045	0.770478048552	0.0	0	0	na	na
FLAGLGALS8SHORT	FLAGLGALS8SHORT	LUC7L2	LUC7L2	37|39	23|35|50|54|36	-	38.0	0.877859570552	0.799084716947	0.0	0	0	na	na
FLAGLGALS8LONG	FLAGLGALS8LONG	IARS	IARS	25|24	0|11|21|13|26	-	24.5	1.49812161912	1.08826172863	0.0	0	0	na	na
FLAGLGALS8SHORT	FLAGLGALS8SHORT	IARS	IARS	26|16	0|11|21|13|26	-	21.0	1.35341467144	0.983144072619	0.0	0	0	na	na
FLAGLGALS8LONG	FLAGLGALS8LONG	IDH2	IDH2	21|18	13|17|10|9|19	-	19.5	1.1304314398	0.895812455844	0.0	0	0	na	na
FLAGLGALS8SHORT	FLAGLGALS8SHORT	IDH2	IDH2	21|25	13|17|10|9|19	-	23.0	1.41809088238	1.12376870567	0.0	0	0	na	na
FLAGLGALS8LONG	FLAGLGALS8LONG	IDH1	IDH1	13|13	13|13|12|12|13	-	13.0	0.839299709965	0.746664039501	0.0	0	0	na	na
FLAGLGALS8SHORT	FLAGLGALS8SHORT	IDH1	IDH1	14|16	13|13|12|12|13	-	15.0	1.02434695997	0.911287147968	0.0	0	0	na	na
FLAGLGALS8LONG	FLAGLGALS8LONG	RPL14	RPL14	1|1	0|0|3|2|1	-	1.0	0.889117286044	0.661387577801	0.0	0	0	na	na
FLAGLGALS8LONG	FLAGLGALS8LONG	TOMM34	TOMM34	7|8	4|8|6|4|4	-	7.5	1.16691712008	1.0369844511	0.0	0	0	na	na
FLAGLGALS8SHORT	FLAGLGALS8SHORT	TOMM34	TOMM34	7|8	4|8|6|4|4	-	7.5	1.24451566467	1.10594263398	0.0	0	0	na	na
FLAGLGALS8LONG	FLAGLGALS8LONG	RPL17	RPL17	1|1	0|1|4|1|1	-	1.0	0.829028823392	0.678142856734	0.0	0	0	na	na
FLAGLGALS8SHORT	FLAGLGALS8SHORT	RPL17	RPL17	1|1	0|1|4|1|1	-	1.0	0.858246131623	0.702042518978	0.0	0	0	na	na
FLAGLGALS8LONG	FLAGLGALS8LONG	RPL10	RPL10	3|1	0|0|5|4|2	-	2.0	0.849137596455	0.588433619956	0.0	0	0	na	na
FLAGLGALS8SHORT	FLAGLGALS8SHORT	RPL10	RPL10	1|1	0|0|5|4|2	-	1.0	0.638541083886	0.442494883103	0.0	0	0	na	na
FLAGLGALS8LONG	FLAGLGALS8LONG	RPL11	RPL11	4|3	0|3|2|3|3	-	3.5	1.25974536151	0.980149592705	0.0	0	0	na	na
FLAGLGALS8SHORT	FLAGLGALS8SHORT	RPL11	RPL11	4|3	0|3|2|3|3	-	3.5	1.33368486491	1.03767850002	0.0	0	0	na	na
FLAGLGALS8LONG	FLAGLGALS8LONG	RPL12	RPL12	3|4	1|1|5|4|2	-	3.5	1.13183543394	0.910426794783	0.0	0	0	na	na
FLAGLGALS8SHORT	FLAGLGALS8SHORT	RPL12	RPL12	2|3	1|1|5|4|2	-	2.5	0.932458126941	0.750051498939	0.0	0	0	na	na
FLAGLGALS8LONG	FLAGLGALS8LONG	RPL13	RPL13	2|0	0|0|5|2|1	-	1.0	0.680659874661	0.490968770757	0.0	0	0	na	na
FLAGLGALS8SHORT	FLAGLGALS8SHORT	RPL13	RPL13	0|1	0|0|5|2|1	-	0.5	0.579269673859	0.417834707611	0.0	0	0	na	na
FLAGLGALS8LONG	FLAGLGALS8LONG	TMEM102	TMEM102	6|5	0|2|5|5|5	-	5.5	1.33497273628	0.984810043876	0.0	0	0	na	na
FLAGLGALS8SHORT	FLAGLGALS8SHORT	TMEM102	TMEM102	5|6	0|2|5|5|5	-	5.5	1.42041262091	1.04783908877	0.0	0	0	na	na
FLAGLGALS8LONG	FLAGLGALS8LONG	MIF	MIF	1|1	0|1|1|2|1	-	1.0	0.943429111316	0.791457826222	0.0	0	0	na	na
FLAGLGALS8SHORT	FLAGLGALS8SHORT	MIF	MIF	1|1	0|1|1|2|1	-	1.0	0.976678207561	0.819351026805	0.0	0	0	na	na
FLAGLGALS8LONG	FLAGLGALS8LONG	RPL18	RPL18	1|1	0|0|2|3|1	-	1.0	0.871744324053	0.64544030038	0.0	0	0	na	na
FLAGLGALS8SHORT	FLAGLGALS8SHORT	RPL18	RPL18	1|0	0|0|2|3|1	-	0.5	0.655049249318	0.484999067477	0.0	0	0	na	na
FLAGLGALS8SHORT	FLAGLGALS8SHORT	RPL19	RPL19	1|2	0|2|2|2|2	-	1.5	0.922143616071	0.772138010073	0.0	0	0	na	na
FLAGLGALS8LONG	FLAGLGALS8LONG	INPP5B	INPP5B	0|1	0|0|2|1|0	-	0.5	0.907195025698	0.741089949182	0.0	0	0	na	na
FLAGLGALS8SHORT	FLAGLGALS8SHORT	NME3	NME3	0|1	0|0|0|0|0	-	0.5	1.37770869541	1.37770869541	0.0	0	0	na	na
FLAGLGALS8SHORT	FLAGLGALS8SHORT	EMD	EMD	0|1	0|3|2|0|0	-	0.5	0.731447445678	0.557198733145	0.0	0	0	na	na
FLAGLGALS8LONG	FLAGLGALS8LONG	IGKV A18	IGKV A18	26|28	20|26|32|27|21	-	27.0	0.894640359533	0.852386091499	0.0	0	0	na	na
FLAGLGALS8SHORT	FLAGLGALS8SHORT	IGKV A18	IGKV A18	26|28	20|26|32|27|21	-	27.0	0.961034973243	0.915644857633	0.0	0	0	na	na
FLAGLGALS8LONG	FLAGLGALS8LONG	DAXX	DAXX	1|0	0|0|1|0|1	-	0.5	0.985431715395	0.836244159725	0.0	0	0	na	na
FLAGLGALS8SHORT	FLAGLGALS8SHORT	DAXX	DAXX	1|0	0|0|1|0|1	-	0.5	1.01199315428	0.858784380214	0.0	0	0	na	na
FLAGLGALS8LONG	FLAGLGALS8LONG	AP2S1	AP2S1	3|2	1|3|2|1|2	-	2.5	1.09864533928	0.96537702345	0.0	0	0	na	na
FLAGLGALS8SHORT	FLAGLGALS8SHORT	AP2S1	AP2S1	2|3	1|3|2|1|2	-	2.5	1.15714993406	1.0167848705	0.0	0	0	na	na
FLAGLGALS8SHORT	FLAGLGALS8SHORT	CARD8	CARD8	0|1	1|0|1|0|0	-	0.5	0.954595912463	0.79236526023	0.0	0	0	na	na
FLAGLGALS8LONG	FLAGLGALS8LONG	CLUH	CLUH	10|9	2|8|11|9|2	-	9.5	1.27963578161	0.95923970201	0.0	0	0	na	na
FLAGLGALS8SHORT	FLAGLGALS8SHORT	CLUH	CLUH	8|7	2|8|11|9|2	-	7.5	1.10945196347	0.831666624303	0.0	0	0	na	na
FLAGLGALS8LONG	FLAGLGALS8LONG	KIAA0196	KIAA0196	1|1	0|0|3|2|1	-	1.0	0.889117286044	0.661387577801	0.0	0	0	na	na
FLAGLGALS8LONG	FLAGLGALS8LONG	PHKA1	PHKA1	1|0	0|0|2|1|0	-	0.5	0.893129316978	0.729599635561	0.0	0	0	na	na
FLAGLGALS8LONG	FLAGLGALS8LONG	KATNAL2	KATNAL2	1|1	0|0|1|1|1	-	1.0	1.17747663271	0.94974819085	0.0	0	0	na	na
FLAGLGALS8SHORT	FLAGLGALS8SHORT	KATNAL2	KATNAL2	1|1	0|0|1|1|1	-	1.0	1.21897422211	0.983219989237	0.0	0	0	na	na
FLAGLGALS8LONG	FLAGLGALS8LONG	SFPQ	SFPQ	0|1	0|0|3|2|1	-	0.5	0.660813877053	0.491559546059	0.0	0	0	na	na
FLAGLGALS8LONG	FLAGLGALS8LONG	MAP1S	MAP1S	1|0	0|1|1|1|1	-	0.5	0.767619893784	0.674027590318	0.0	0	0	na	na
FLAGLGALS8SHORT	FLAGLGALS8SHORT	MAP1S	MAP1S	1|1	0|1|1|1|1	-	1.0	1.08606210376	0.953643630994	0.0	0	0	na	na
FLAGLGALS8LONG	FLAGLGALS8LONG	UBA2	UBA2	1|2	0|1|3|1|1	-	1.5	1.07872644706	0.907173332063	0.0	0	0	na	na
FLAGLGALS8LONG	FLAGLGALS8LONG	UBA1	UBA1	9|4	1|8|12|7|6	-	6.5	0.832553137748	0.681111825327	0.0	0	0	na	na
FLAGLGALS8SHORT	FLAGLGALS8SHORT	UBA1	UBA1	5|8	1|8|12|7|6	-	6.5	0.921170702128	0.753609865746	0.0	0	0	na	na
FLAGLGALS8LONG	FLAGLGALS8LONG	PWP1	PWP1	0|1	0|0|0|0|0	-	0.5	1.36667803368	1.36667803368	0.0	0	0	na	na
FLAGLGALS8SHORT	FLAGLGALS8SHORT	PWP1	PWP1	0|1	0|0|0|0|0	-	0.5	1.37770869541	1.37770869541	0.0	0	0	na	na
FLAGLGALS8LONG	FLAGLGALS8LONG	BRE	BRE	3|3	1|2|2|2|2	-	3.0	1.25857883852	1.17503817304	0.0	0	0	na	na
FLAGLGALS8LONG	FLAGLGALS8LONG	TP53	TP53	0|1	0|0|1|0|0	-	0.5	1.18317848466	1.08597181138	0.0	0	0	na	na
FLAGLGALS8LONG	FLAGLGALS8LONG	NAA10	NAA10	3|3	5|8|1|0|1	-	3.0	0.811098033811	0.55812476203	0.0	0	0	na	na
FLAGLGALS8SHORT	FLAGLGALS8SHORT	NAA10	NAA10	2|3	5|8|1|0|1	-	2.5	0.744346809884	0.512192569599	0.0	0	0	na	na
FLAGLGALS8SHORT	FLAGLGALS8SHORT	UBE2N	UBE2N	1|1	0|0|1|0|0	-	1.0	1.64805760376	1.51265774727	0.0	0	0	na	na
FLAGLGALS8LONG	FLAGLGALS8LONG	EIF2S3	EIF2S3	4|6	0|2|13|15|2	-	5.0	0.758595865875	0.514682725561	0.0	0	0	na	na
FLAGLGALS8SHORT	FLAGLGALS8SHORT	EIF2S3	EIF2S3	3|7	0|2|13|15|2	-	5.0	0.770560392786	0.522800269562	0.0	0	0	na	na
FLAGLGALS8LONG	FLAGLGALS8LONG	MOGS	MOGS	1|1	2|1|0|0|0	-	1.0	1.04041825099	0.806858766386	0.0	0	0	na	na
FLAGLGALS8LONG	FLAGLGALS8LONG	DDX39A	DDX39A	20|19	11|18|14|12|18	-	19.5	1.08950468692	0.946633213621	0.0	0	0	na	na
FLAGLGALS8SHORT	FLAGLGALS8SHORT	DDX39A	DDX39A	16|19	11|18|14|12|18	-	17.5	1.05254969237	0.914524287729	0.0	0	0	na	na
FLAGLGALS8SHORT	FLAGLGALS8SHORT	DSCR3	DSCR3	1|0	0|0|0|0|0	-	0.5	1.38175466122	1.38175466122	0.0	0	0	na	na
FLAGLGALS8LONG	FLAGLGALS8LONG	UBE2S	UBE2S	1|2	0|1|2|2|1	-	1.5	1.05759663729	0.882461829502	0.0	0	0	na	na
FLAGLGALS8LONG	FLAGLGALS8LONG	ASNA1	ASNA1	1|1	1|0|0|0|0	-	1.0	1.42751475048	1.24225968404	0.0	0	0	na	na
FLAGLGALS8SHORT	FLAGLGALS8SHORT	ASNA1	ASNA1	1|0	1|0|0|0|0	-	0.5	1.07266825821	0.933463231178	0.0	0	0	na	na
FLAGLGALS8LONG	FLAGLGALS8LONG	RPS15A	RPS15A	2|2	1|1|2|4|3	-	2.0	0.835281784735	0.690596760252	0.0	0	0	na	na
FLAGLGALS8SHORT	FLAGLGALS8SHORT	RPS15A	RPS15A	1|1	1|1|2|4|3	-	1.0	0.593863850963	0.490996522372	0.0	0	0	na	na
FLAGLGALS8LONG	FLAGLGALS8LONG	RPS10	RPS10	3|5	1|3|8|6|3	-	4.0	0.871523045187	0.703670181008	0.0	0	0	na	na
FLAGLGALS8SHORT	FLAGLGALS8SHORT	RPS10	RPS10	5|5	1|3|8|6|3	-	5.0	1.1236652076	0.907250478796	0.0	0	0	na	na
FLAGLGALS8SHORT	FLAGLGALS8SHORT	PES1	PES1	0|1	0|0|4|1|0	-	0.5	0.758371099317	0.583499502527	0.0	0	0	na	na
FLAGLGALS8SHORT	FLAGLGALS8SHORT	VPS45	VPS45	1|0	0|0|1|0|0	-	0.5	1.19623082097	1.09795180382	0.0	0	0	na	na
FLAGLGALS8LONG	FLAGLGALS8LONG	SRPRB	SRPRB	6|5	6|7|6|4|2	-	5.5	0.901881685495	0.73014344379	0.0	0	0	na	na
FLAGLGALS8SHORT	FLAGLGALS8SHORT	SRPRB	SRPRB	3|4	6|7|6|4|2	-	3.5	0.66701059263	0.539997007345	0.0	0	0	na	na
FLAGLGALS8LONG	FLAGLGALS8LONG	MORF4L2	MORF4L2	4|4	2|1|7|6|3	-	4.0	0.93415003348	0.747742367778	0.0	0	0	na	na
FLAGLGALS8SHORT	FLAGLGALS8SHORT	MORF4L2	MORF4L2	5|2	2|1|7|6|3	-	3.5	0.844754913599	0.676185855214	0.0	0	0	na	na
FLAGLGALS8LONG	FLAGLGALS8LONG	NDUFA4	NDUFA4	3|3	3|3|3|3|3	-	3.0	0.852846451523	0.785960541108	0.0	0	0	na	na
FLAGLGALS8SHORT	FLAGLGALS8SHORT	NDUFA4	NDUFA4	3|3	3|3|3|3|3	-	3.0	0.900092443332	0.829501186931	0.0	0	0	na	na
FLAGLGALS8LONG	FLAGLGALS8LONG	NDUFA5	NDUFA5	1|1	2|6|2|0|2	-	1.0	0.532418417527	0.402141343386	0.0	0	0	na	na
FLAGLGALS8SHORT	FLAGLGALS8SHORT	NDUFA5	NDUFA5	1|1	2|6|2|0|2	-	1.0	0.551182340534	0.416313935762	0.0	0	0	na	na
FLAGLGALS8LONG	FLAGLGALS8LONG	THRAP3	THRAP3	27|21	10|18|17|11|23	-	24.0	1.23698637797	1.07016230151	0.0	0	0	na	na
FLAGLGALS8SHORT	FLAGLGALS8SHORT	THRAP3	THRAP3	21|19	10|18|17|11|23	-	20.0	1.12372437493	0.972175187015	0.0	0	0	na	na
FLAGLGALS8LONG	FLAGLGALS8LONG	COMT	COMT	10|8	10|10|5|5|5	-	9.0	0.988611372025	0.791712960348	0.0	0	0	na	na
FLAGLGALS8SHORT	FLAGLGALS8SHORT	COMT	COMT	6|8	10|10|5|5|5	-	7.0	0.845104672915	0.676788009253	0.0	0	0	na	na
FLAGLGALS8LONG	FLAGLGALS8LONG	VPS4A	VPS4A	7|7	0|6|7|2|4	-	7.0	1.53837733603	1.12218332863	0.0	0	0	na	na
FLAGLGALS8SHORT	FLAGLGALS8SHORT	VPS4A	VPS4A	5|5	0|6|7|2|4	-	5.0	1.23558076687	0.901305619425	0.0	0	0	na	na
FLAGLGALS8LONG	FLAGLGALS8LONG	VPS4B	VPS4B	2|4	2|3|2|2|2	-	3.0	1.04585464356	0.946381189745	0.0	0	0	na	na
FLAGLGALS8SHORT	FLAGLGALS8SHORT	VPS4B	VPS4B	3|2	2|3|2|2|2	-	2.5	0.986403693518	0.89258474568	0.0	0	0	na	na
FLAGLGALS8LONG	FLAGLGALS8LONG	UBE2M	UBE2M	2|3	2|4|4|3|2	-	2.5	0.773936114828	0.716387770287	0.0	0	0	na	na
FLAGLGALS8SHORT	FLAGLGALS8SHORT	UBE2M	UBE2M	2|4	2|4|4|3|2	-	3.0	0.906077242253	0.838703147261	0.0	0	0	na	na
FLAGLGALS8LONG	FLAGLGALS8LONG	QARS	QARS	1|2	0|1|3|1|1	-	1.5	1.07872644706	0.907173332063	0.0	0	0	na	na
FLAGLGALS8SHORT	FLAGLGALS8SHORT	QARS	QARS	1|1	0|1|3|1|1	-	1.0	0.922767016836	0.776016599636	0.0	0	0	na	na
FLAGLGALS8LONG	FLAGLGALS8LONG	TARDBP	TARDBP	9|6	6|7|8|6|8	-	7.5	0.878412888348	0.804765018521	0.0	0	0	na	na
FLAGLGALS8SHORT	FLAGLGALS8SHORT	TARDBP	TARDBP	8|7	6|7|8|6|8	-	7.5	0.95065808327	0.870953033748	0.0	0	0	na	na
FLAGLGALS8LONG	FLAGLGALS8LONG	IL18	IL18	0|1	0|0|0|0|0	-	0.5	1.36667803368	1.36667803368	0.0	0	0	na	na
FLAGLGALS8LONG	FLAGLGALS8LONG	DCAF13	DCAF13	0|1	0|0|1|2|1	-	0.5	0.777408006066	0.603837180445	0.0	0	0	na	na
FLAGLGALS8LONG	FLAGLGALS8LONG	UBE2O	UBE2O	22|14	0|10|23|14|13	-	18.0	1.3155415074	0.978386387883	0.0	0	0	na	na
FLAGLGALS8SHORT	FLAGLGALS8SHORT	UBE2O	UBE2O	14|19	0|10|23|14|13	-	16.5	1.31669460431	0.979243961984	0.0	0	0	na	na
FLAGLGALS8LONG	FLAGLGALS8LONG	PALLD	PALLD	1|0	2|1|0|0|0	-	0.5	0.761275315291	0.590379552829	0.0	0	0	na	na
FLAGLGALS8SHORT	FLAGLGALS8SHORT	PALLD	PALLD	1|1	2|1|0|0|0	-	1.0	1.0770855174	0.835294739431	0.0	0	0	na	na
FLAGLGALS8SHORT	FLAGLGALS8SHORT	EIF1	EIF1	1|1	0|0|3|3|0	-	1.0	0.926717500878	0.690484202783	0.0	0	0	na	na
FLAGLGALS8LONG	FLAGLGALS8LONG	EIF5	EIF5	5|5	1|2|6|5|5	-	5.0	1.1207348735	0.874423890113	0.0	0	0	na	na
FLAGLGALS8SHORT	FLAGLGALS8SHORT	EIF5	EIF5	3|6	1|2|6|5|5	-	4.5	1.05311153122	0.821662556975	0.0	0	0	na	na
FLAGLGALS8LONG	FLAGLGALS8LONG	EIF6	EIF6	1|0	0|1|1|0|0	-	0.5	0.999464376387	0.853186444311	0.0	0	0	na	na
FLAGLGALS8SHORT	FLAGLGALS8SHORT	GNE	GNE	1|3	2|4|3|0|0	-	2.0	0.946454318914	0.662280380268	0.0	0	0	na	na
FLAGLGALS8LONG	FLAGLGALS8LONG	FBLL1	FBLL1	1|0	0|1|0|1|1	-	0.5	0.842132826396	0.674027590318	0.0	0	0	na	na
FLAGLGALS8LONG	FLAGLGALS8LONG	BCLAF1	BCLAF1	10|13	3|9|12|8|9	-	11.5	1.18690338478	1.04453093042	0.0	0	0	na	na
FLAGLGALS8SHORT	FLAGLGALS8SHORT	BCLAF1	BCLAF1	12|14	3|9|12|8|9	-	13.0	1.42725403551	1.25605083343	0.0	0	0	na	na
FLAGLGALS8LONG	FLAGLGALS8LONG	NSF	NSF	14|11	3|10|9|8|8	-	12.5	1.35442022619	1.18771764854	0.0	0	0	na	na
FLAGLGALS8SHORT	FLAGLGALS8SHORT	NSF	NSF	10|11	3|10|9|8|8	-	10.5	1.24383154768	1.09074026836	0.0	0	0	na	na
FLAGLGALS8LONG	FLAGLGALS8LONG	TMEM33	TMEM33	4|5	5|6|3|1|2	-	4.5	1.01906946482	0.781661625821	0.0	0	0	na	na
FLAGLGALS8SHORT	FLAGLGALS8SHORT	TMEM33	TMEM33	4|4	5|6|3|1|2	-	4.0	0.988220490337	0.757999392401	0.0	0	0	na	na
FLAGLGALS8LONG	FLAGLGALS8LONG	DPP3	DPP3	3|5	2|5|2|1|2	-	4.0	1.23736604458	1.00608377972	0.0	0	0	na	na
FLAGLGALS8LONG	FLAGLGALS8LONG	NT5C2	NT5C2	0|1	2|0|0|0|0	-	0.5	0.867019483352	0.697110143508	0.0	0	0	na	na
FLAGLGALS8SHORT	FLAGLGALS8SHORT	NT5C2	NT5C2	0|1	2|0|0|0|0	-	0.5	0.874017326589	0.702736623185	0.0	0	0	na	na
FLAGLGALS8LONG	FLAGLGALS8LONG	PCNA	PCNA	17|14	11|14|17|15|15	-	15.5	0.894618535876	0.847469389388	0.0	0	0	na	na
FLAGLGALS8SHORT	FLAGLGALS8SHORT	PCNA	PCNA	15|14	11|14|17|15|15	-	14.5	0.904695760274	0.857015513087	0.0	0	0	na	na
FLAGLGALS8LONG	FLAGLGALS8LONG	ANXA2	ANXA2	10|10	8|11|5|9|9	-	10.0	0.953673169666	0.816192980886	0.0	0	0	na	na
FLAGLGALS8SHORT	FLAGLGALS8SHORT	ANXA2	ANXA2	10|7	8|11|5|9|9	-	8.5	0.871291232872	0.745687108748	0.0	0	0	na	na
FLAGLGALS8SHORT	FLAGLGALS8SHORT	ANXA5	ANXA5	1|1	0|0|1|2|2	-	1.0	0.967165806094	0.728308411692	0.0	0	0	na	na
FLAGLGALS8LONG	FLAGLGALS8LONG	ANXA6	ANXA6	5|6	4|6|7|4|5	-	5.5	0.900018711016	0.843109932165	0.0	0	0	na	na
FLAGLGALS8SHORT	FLAGLGALS8SHORT	ANXA6	ANXA6	3|7	4|6|7|4|5	-	5.0	0.837686576334	0.784719099619	0.0	0	0	na	na
FLAGLGALS8LONG	FLAGLGALS8LONG	MSI1	MSI1	1|1	0|1|0|1|1	-	1.0	1.15092443528	0.921178701783	0.0	0	0	na	na
FLAGLGALS8SHORT	FLAGLGALS8SHORT	MSI1	MSI1	1|1	0|1|0|1|1	-	1.0	1.19148625053	0.953643630994	0.0	0	0	na	na
FLAGLGALS8LONG	FLAGLGALS8LONG	MCM7	MCM7	29|32	26|34|35|35|30	-	30.5	0.7902129975	0.742266026614	0.0	0	0	na	na
FLAGLGALS8SHORT	FLAGLGALS8SHORT	MCM7	MCM7	26|34	26|34|35|35|30	-	30.0	0.829683213271	0.77934134722	0.0	0	0	na	na
FLAGLGALS8LONG	FLAGLGALS8LONG	MCM6	MCM6	28|30	20|33|38|37|30	-	29.0	0.777821251823	0.741444286104	0.0	0	0	na	na
FLAGLGALS8SHORT	FLAGLGALS8SHORT	MCM6	MCM6	26|31	20|33|38|37|30	-	28.5	0.819351255066	0.781032023691	0.0	0	0	na	na
FLAGLGALS8LONG	FLAGLGALS8LONG	MCM5	MCM5	42|43	25|35|48|44|38	-	42.5	0.940270702697	0.890978873664	0.0	0	0	na	na
FLAGLGALS8SHORT	FLAGLGALS8SHORT	MCM5	MCM5	43|40	25|35|48|44|38	-	41.5	0.987476716552	0.935710205752	0.0	0	0	na	na
FLAGLGALS8LONG	FLAGLGALS8LONG	MCM4	MCM4	35|30	25|29|45|40|30	-	32.5	0.807599429355	0.746825797334	0.0	0	0	na	na
FLAGLGALS8SHORT	FLAGLGALS8SHORT	MCM4	MCM4	30|33	25|29|45|40|30	-	31.5	0.843698827388	0.780208636325	0.0	0	0	na	na
FLAGLGALS8LONG	FLAGLGALS8LONG	MCM3	MCM3	49|54	32|43|58|57|47	-	51.5	0.909956379962	0.857247684739	0.0	0	0	na	na
FLAGLGALS8SHORT	FLAGLGALS8SHORT	MCM3	MCM3	52|48	32|43|58|57|47	-	50.0	0.951348484055	0.896242175224	0.0	0	0	na	na
FLAGLGALS8LONG	FLAGLGALS8LONG	MCM2	MCM2	28|30	24|29|33|29|26	-	29.0	0.851034023753	0.809775366843	0.0	0	0	na	na
FLAGLGALS8SHORT	FLAGLGALS8SHORT	MCM2	MCM2	25|32	24|29|33|29|26	-	28.5	0.893370316167	0.850059169563	0.0	0	0	na	na
FLAGLGALS8LONG	FLAGLGALS8LONG	SAMHD1	SAMHD1	6|7	1|9|6|0|6	-	6.5	1.23831824836	0.85629942228	0.0	0	0	na	na
FLAGLGALS8SHORT	FLAGLGALS8SHORT	SAMHD1	SAMHD1	7|5	1|9|6|0|6	-	6.0	1.22274464336	0.845530244822	0.0	0	0	na	na
FLAGLGALS8LONG	FLAGLGALS8LONG	RPA1	RPA1	3|1	1|0|7|4|1	-	2.0	0.751343190421	0.550523647311	0.0	0	0	na	na
FLAGLGALS8SHORT	FLAGLGALS8SHORT	RPA1	RPA1	0|2	1|0|7|4|1	-	1.0	0.496297394548	0.363646673425	0.0	0	0	na	na
FLAGLGALS8LONG	FLAGLGALS8LONG	RPA3	RPA3	2|2	0|2|3|4|2	-	2.0	0.876925873448	0.707381793378	0.0	0	0	na	na
FLAGLGALS8SHORT	FLAGLGALS8SHORT	RPA3	RPA3	2|2	0|2|3|4|2	-	2.0	0.919428631253	0.741667105227	0.0	0	0	na	na
FLAGLGALS8LONG	FLAGLGALS8LONG	RPA2	RPA2	4|4	3|3|4|3|3	-	4.0	1.01795959227	0.962144327196	0.0	0	0	na	na
FLAGLGALS8SHORT	FLAGLGALS8SHORT	RPA2	RPA2	4|4	3|3|4|3|3	-	4.0	1.07869483087	1.01954942041	0.0	0	0	na	na
FLAGLGALS8LONG	FLAGLGALS8LONG	NDUFS1	NDUFS1	3|1	1|4|3|0|2	-	2.0	0.861501359152	0.674968591833	0.0	0	0	na	na
FLAGLGALS8SHORT	FLAGLGALS8SHORT	NDUFS1	NDUFS1	2|2	1|4|3|0|2	-	2.0	0.955362086009	0.748506540395	0.0	0	0	na	na
FLAGLGALS8LONG	FLAGLGALS8LONG	NDUFS2	NDUFS2	7|3	7|9|5|3|1	-	5.0	0.776867991566	0.575454947368	0.0	0	0	na	na
FLAGLGALS8SHORT	FLAGLGALS8SHORT	NDUFS2	NDUFS2	3|2	7|9|5|3|1	-	2.5	0.511508930839	0.378893644828	0.0	0	0	na	na
FLAGLGALS8LONG	FLAGLGALS8LONG	NDUFS3	NDUFS3	6|5	7|8|5|2|5	-	5.5	0.826906402341	0.645830581698	0.0	0	0	na	na
FLAGLGALS8SHORT	FLAGLGALS8SHORT	NDUFS3	NDUFS3	2|2	7|8|5|2|5	-	2.0	0.414944609657	0.324080110963	0.0	0	0	na	na
FLAGLGALS8LONG	FLAGLGALS8LONG	NDUFS8	NDUFS8	2|1	1|4|1|1|0	-	1.5	0.920311497031	0.717965821264	0.0	0	0	na	na
FLAGLGALS8SHORT	FLAGLGALS8SHORT	NDUFS8	NDUFS8	1|0	1|4|1|1|0	-	0.5	0.574768310443	0.448396008716	0.0	0	0	na	na
FLAGLGALS8SHORT	FLAGLGALS8SHORT	AHCY	AHCY	2|2	1|4|3|1|1	-	2.0	0.959929747208	0.795310328823	0.0	0	0	na	na
FLAGLGALS8LONG	FLAGLGALS8LONG	ILF3	ILF3	10|8	0|4|7|6|7	-	9.0	1.54603276034	1.17676997717	0.0	0	0	na	na
FLAGLGALS8SHORT	FLAGLGALS8SHORT	ILF3	ILF3	2|9	0|4|7|6|7	-	5.5	0.919932664546	0.700210997094	0.0	0	0	na	na
FLAGLGALS8LONG	FLAGLGALS8LONG	ILF2	ILF2	8|8	0|3|7|4|7	-	8.0	1.56810121591	1.17312555557	0.0	0	0	na	na
FLAGLGALS8SHORT	FLAGLGALS8SHORT	ILF2	ILF2	3|9	0|3|7|4|7	-	6.0	1.18358044606	0.88545844762	0.0	0	0	na	na
FLAGLGALS8LONG	FLAGLGALS8LONG	ZRANB2	ZRANB2	7|4	1|4|5|5|6	-	5.5	1.07703733429	0.905628295586	0.0	0	0	na	na
FLAGLGALS8SHORT	FLAGLGALS8SHORT	ZRANB2	ZRANB2	4|5	1|4|5|5|6	-	4.5	0.994940167252	0.836596781928	0.0	0	0	na	na
FLAGLGALS8SHORT	FLAGLGALS8SHORT	CHMP2B	CHMP2B	1|1	0|1|1|2|1	-	1.0	0.976678207561	0.819351026805	0.0	0	0	na	na
FLAGLGALS8LONG	FLAGLGALS8LONG	DHX16	DHX16	2|4	0|2|10|2|5	-	3.0	0.78203117938	0.571317303647	0.0	0	0	na	na
FLAGLGALS8SHORT	FLAGLGALS8SHORT	DHX16	DHX16	4|3	0|2|10|2|5	-	3.5	0.945549146733	0.690776280053	0.0	0	0	na	na
FLAGLGALS8LONG	FLAGLGALS8LONG	BCS1L	BCS1L	12|7	3|9|8|4|7	-	9.5	1.22983477392	1.03841899865	0.0	0	0	na	na
FLAGLGALS8SHORT	FLAGLGALS8SHORT	BCS1L	BCS1L	8|12	3|9|8|4|7	-	10.0	1.39376012958	1.17683044	0.0	0	0	na	na
FLAGLGALS8LONG	FLAGLGALS8LONG	PPT1	PPT1	3|3	1|3|2|2|2	-	3.0	1.17799318122	1.06199184558	0.0	0	0	na	na
FLAGLGALS8SHORT	FLAGLGALS8SHORT	PPT1	PPT1	3|3	1|3|2|2|2	-	3.0	1.24325165312	1.12082407493	0.0	0	0	na	na
FLAGLGALS8LONG	FLAGLGALS8LONG	INPP4A	INPP4A	0|1	0|0|1|0|0	-	0.5	1.18317848466	1.08597181138	0.0	0	0	na	na
FLAGLGALS8LONG	FLAGLGALS8LONG	PYGB	PYGB	1|1	0|0|1|0|0	-	1.0	1.59195271122	1.46116227759	0.0	0	0	na	na
FLAGLGALS8SHORT	FLAGLGALS8SHORT	PYGB	PYGB	1|0	0|0|1|0|0	-	0.5	1.19623082097	1.09795180382	0.0	0	0	na	na
FLAGLGALS8LONG	FLAGLGALS8LONG	PFAS	PFAS	5|6	3|4|5|3|4	-	5.5	1.15826370993	1.09045240833	0.0	0	0	na	na
FLAGLGALS8SHORT	FLAGLGALS8SHORT	PFAS	PFAS	5|5	3|4|5|3|4	-	5.0	1.14144350207	1.07461695047	0.0	0	0	na	na
FLAGLGALS8LONG	FLAGLGALS8LONG	RPP40	RPP40	0|1	0|1|0|0|1	-	0.5	0.975217761847	0.818853823237	0.0	0	0	na	na
FLAGLGALS8SHORT	FLAGLGALS8SHORT	RPP40	RPP40	1|1	0|1|0|0|1	-	1.0	1.35838765544	1.14058722945	0.0	0	0	na	na
FLAGLGALS8LONG	FLAGLGALS8LONG	RANGAP1	RANGAP1	16|15	3|9|16|7|5	-	15.5	1.64766719131	1.35932755508	0.0	0	0	na	na
FLAGLGALS8SHORT	FLAGLGALS8SHORT	RANGAP1	RANGAP1	12|11	3|9|16|7|5	-	11.5	1.34053619311	1.10594408597	0.0	0	0	na	na
FLAGLGALS8SHORT	FLAGLGALS8SHORT	HNRNPLL	HNRNPLL	1|1	0|0|1|0|0	-	1.0	1.64805760376	1.51265774727	0.0	0	0	na	na
FLAGLGALS8LONG	FLAGLGALS8LONG	ZADH2	ZADH2	0|1	0|1|0|0|0	-	0.5	1.14739005801	1.03651521297	0.0	0	0	na	na
FLAGLGALS8SHORT	FLAGLGALS8SHORT	ZADH2	ZADH2	0|1	0|1|0|0|0	-	0.5	1.15665081386	1.04488108145	0.0	0	0	na	na
FLAGLGALS8LONG	FLAGLGALS8LONG	DDX5	DDX5	9|9	4|8|15|14|7	-	9.0	0.835703104242	0.711956360633	0.0	0	0	na	na
FLAGLGALS8SHORT	FLAGLGALS8SHORT	DDX5	DDX5	5|6	4|8|15|14|7	-	5.5	0.581966598526	0.495791889958	0.0	0	0	na	na
FLAGLGALS8LONG	FLAGLGALS8LONG	DDX6	DDX6	4|3	1|5|5|1|5	-	3.5	0.916205608946	0.693465053785	0.0	0	0	na	na
FLAGLGALS8SHORT	FLAGLGALS8SHORT	DDX6	DDX6	1|1	1|5|5|1|5	-	1.0	0.446140014478	0.3376780344	0.0	0	0	na	na
FLAGLGALS8LONG	FLAGLGALS8LONG	DDX1	DDX1	12|13	3|10|18|16|11	-	12.5	0.954668236683	0.778437700368	0.0	0	0	na	na
FLAGLGALS8SHORT	FLAGLGALS8SHORT	DDX1	DDX1	9|9	3|10|18|16|11	-	9.0	0.75971797949	0.619475011483	0.0	0	0	na	na
FLAGLGALS8LONG	FLAGLGALS8LONG	UPF1	UPF1	14|14	3|13|15|4|11	-	14.0	1.30356115354	0.98968519805	0.0	0	0	na	na
FLAGLGALS8SHORT	FLAGLGALS8SHORT	UPF1	UPF1	13|11	3|13|15|4|11	-	12.0	1.20831023134	0.917369121779	0.0	0	0	na	na
FLAGLGALS8LONG	FLAGLGALS8LONG	IKBIP	IKBIP	0|1	0|0|1|0|0	-	0.5	1.18317848466	1.08597181138	0.0	0	0	na	na
FLAGLGALS8SHORT	FLAGLGALS8SHORT	IKBIP	IKBIP	1|0	0|0|1|0|0	-	0.5	1.19623082097	1.09795180382	0.0	0	0	na	na
FLAGLGALS8LONG	FLAGLGALS8LONG	RNH1	RNH1	11|10	5|9|9|8|5	-	10.5	1.19767354553	1.102387896	0.0	0	0	na	na
FLAGLGALS8SHORT	FLAGLGALS8SHORT	RNH1	RNH1	10|11	5|9|9|8|5	-	10.5	1.28119762413	1.17926688661	0.0	0	0	na	na
FLAGLGALS8LONG	FLAGLGALS8LONG	CLTC	CLTC	12|15	2|12|23|19|2	-	13.5	1.05810903914	0.721891619515	0.0	0	0	na	na
FLAGLGALS8SHORT	FLAGLGALS8SHORT	CLTC	CLTC	7|14	2|12|23|19|2	-	10.5	0.862858246786	0.58868237029	0.0	0	0	na	na
FLAGLGALS8LONG	FLAGLGALS8LONG	TOMM22	TOMM22	1|3	0|3|4|3|3	-	2.0	0.748233304701	0.628018689108	0.0	0	0	na	na
FLAGLGALS8SHORT	FLAGLGALS8SHORT	TOMM22	TOMM22	2|3	0|3|4|3|3	-	2.5	0.94530176209	0.793425218725	0.0	0	0	na	na
FLAGLGALS8SHORT	FLAGLGALS8SHORT	UBE3A	UBE3A	1|0	0|0|0|0|0	-	0.5	1.38175466122	1.38175466122	0.0	0	0	na	na
FLAGLGALS8LONG	FLAGLGALS8LONG	DNAAF5	DNAAF5	1|1	0|0|0|0|0	-	1.0	1.83884919249	1.83884919249	0.0	0	0	na	na
FLAGLGALS8LONG	FLAGLGALS8LONG	SLC35A2	SLC35A2	1|1	1|1|1|1|0	-	1.0	1.0044714753	0.864952015836	0.0	0	0	na	na
FLAGLGALS8SHORT	FLAGLGALS8SHORT	SLC35A2	SLC35A2	1|1	1|1|1|1|0	-	1.0	1.0398718762	0.895435358439	0.0	0	0	na	na
FLAGLGALS8LONG	FLAGLGALS8LONG	UBXN4	UBXN4	0|1	1|1|0|0|0	-	0.5	0.923889185494	0.759781812149	0.0	0	0	na	na
FLAGLGALS8SHORT	FLAGLGALS8SHORT	UBXN4	UBXN4	0|1	1|1|0|0|0	-	0.5	0.931346032557	0.765914124187	0.0	0	0	na	na
FLAGLGALS8LONG	FLAGLGALS8LONG	UBXN1	UBXN1	7|6	3|6|4|2|8	-	6.5	1.12774332852	0.899329362148	0.0	0	0	na	na
FLAGLGALS8SHORT	FLAGLGALS8SHORT	UBXN1	UBXN1	5|10	3|6|4|2|8	-	7.5	1.30381614388	1.0397402595	0.0	0	0	na	na
FLAGLGALS8LONG	FLAGLGALS8LONG	NXF1	NXF1	1|0	0|2|4|3|0	-	0.5	0.519188835417	0.368371246447	0.0	0	0	na	na
FLAGLGALS8SHORT	FLAGLGALS8SHORT	NXF1	NXF1	1|1	0|2|4|3|0	-	1.0	0.734571007612	0.521187705165	0.0	0	0	na	na
FLAGLGALS8LONG	FLAGLGALS8LONG	FAF2	FAF2	10|8	4|7|10|6|7	-	9.0	1.10556868347	1.0284479826	0.0	0	0	na	na
FLAGLGALS8SHORT	FLAGLGALS8SHORT	FAF2	FAF2	6|7	4|7|10|6|7	-	6.5	0.89172739061	0.829523529028	0.0	0	0	na	na
FLAGLGALS8LONG	FLAGLGALS8LONG	PGM3	PGM3	6|3	5|7|3|3|2	-	4.5	0.874875981057	0.69505210481	0.0	0	0	na	na
FLAGLGALS8SHORT	FLAGLGALS8SHORT	PGM3	PGM3	4|2	5|7|3|3|2	-	3.0	0.68543074835	0.544545849534	0.0	0	0	na	na
FLAGLGALS8LONG	FLAGLGALS8LONG	ABCB11	ABCB11	1|1	0|0|1|0|0	-	1.0	1.59195271122	1.46116227759	0.0	0	0	na	na
FLAGLGALS8LONG	FLAGLGALS8LONG	SART3	SART3	8|7	0|0|13|6|8	-	7.5	1.2381582979	0.797157242046	0.0	0	0	na	na
FLAGLGALS8SHORT	FLAGLGALS8SHORT	SART3	SART3	1|5	0|0|13|6|8	-	3.0	0.550968912841	0.354727549585	0.0	0	0	na	na
FLAGLGALS8LONG	FLAGLGALS8LONG	SART1	SART1	6|7	0|3|9|6|5	-	6.5	1.23880362373	0.914515701543	0.0	0	0	na	na
FLAGLGALS8SHORT	FLAGLGALS8SHORT	SART1	SART1	7|6	0|3|9|6|5	-	6.5	1.3194798051	0.974072868787	0.0	0	0	na	na
FLAGLGALS8LONG	FLAGLGALS8LONG	GET4	GET4	1|0	0|1|1|1|1	-	0.5	0.767619893784	0.674027590318	0.0	0	0	na	na
FLAGLGALS8SHORT	FLAGLGALS8SHORT	GET4	GET4	0|1	0|1|1|1|1	-	0.5	0.786002127759	0.69016856448	0.0	0	0	na	na
FLAGLGALS8SHORT	FLAGLGALS8SHORT	TMEM179B	TMEM179B	1|1	0|0|0|0|0	-	1.0	1.90365541168	1.90365541168	0.0	0	0	na	na
FLAGLGALS8LONG	FLAGLGALS8LONG	ECI2	ECI2	8|5	5|9|6|2|6	-	6.5	0.93698863552	0.755072915062	0.0	0	0	na	na
FLAGLGALS8SHORT	FLAGLGALS8SHORT	ECI2	ECI2	8|5	5|9|6|2|6	-	6.5	0.999153699878	0.805168673517	0.0	0	0	na	na
FLAGLGALS8LONG	FLAGLGALS8LONG	IPO8	IPO8	8|5	3|6|9|3|6	-	6.5	1.01007056719	0.861071733122	0.0	0	0	na	na
FLAGLGALS8SHORT	FLAGLGALS8SHORT	IPO8	IPO8	8|4	3|6|9|3|6	-	6.0	0.985062443208	0.839752639822	0.0	0	0	na	na
FLAGLGALS8LONG	FLAGLGALS8LONG	IPO7	IPO7	37|36	32|31|27|21|28	-	36.5	1.04159654228	0.876572895464	0.0	0	0	na	na
FLAGLGALS8SHORT	FLAGLGALS8SHORT	IPO7	IPO7	38|35	32|31|27|21|28	-	36.5	1.11906832878	0.941770566013	0.0	0	0	na	na
FLAGLGALS8LONG	FLAGLGALS8LONG	IPO4	IPO4	14|14	9|14|14|4|13	-	14.0	1.06534200495	0.888600758199	0.0	0	0	na	na
FLAGLGALS8SHORT	FLAGLGALS8SHORT	IPO4	IPO4	21|16	9|14|14|4|13	-	18.5	1.46946212403	1.22567696711	0.0	0	0	na	na
FLAGLGALS8LONG	FLAGLGALS8LONG	IPO5	IPO5	58|52	27|39|54|40|42	-	55.0	1.13950607273	1.10026840935	0.0	0	0	na	na
FLAGLGALS8SHORT	FLAGLGALS8SHORT	IPO5	IPO5	54|51	27|39|54|40|42	-	52.5	1.17266270397	1.13228332774	0.0	0	0	na	na
FLAGLGALS8LONG	FLAGLGALS8LONG	ACTR3	ACTR3	5|3	5|10|4|3|3	-	4.0	0.68903310346	0.558595339417	0.0	0	0	na	na
FLAGLGALS8SHORT	FLAGLGALS8SHORT	ACTR3	ACTR3	5|4	5|10|4|3|3	-	4.5	0.815040185291	0.660748586178	0.0	0	0	na	na
FLAGLGALS8LONG	FLAGLGALS8LONG	ACTR2	ACTR2	4|5	2|1|5|4|1	-	4.5	1.34486698587	1.04319295093	0.0	0	0	na	na
FLAGLGALS8SHORT	FLAGLGALS8SHORT	ACTR2	ACTR2	3|5	2|1|5|4|1	-	4.0	1.27855737949	0.991757593621	0.0	0	0	na	na
FLAGLGALS8LONG	FLAGLGALS8LONG	CLCC1	CLCC1	1|0	0|1|1|0|0	-	0.5	0.999464376387	0.853186444311	0.0	0	0	na	na
FLAGLGALS8LONG	FLAGLGALS8LONG	DIABLO	DIABLO	3|3	0|1|4|4|4	-	3.0	1.02277580648	0.741091452205	0.0	0	0	na	na
FLAGLGALS8SHORT	FLAGLGALS8SHORT	DIABLO	DIABLO	3|2	0|1|4|4|4	-	2.5	0.939107145529	0.680466113735	0.0	0	0	na	na
FLAGLGALS8LONG	FLAGLGALS8LONG	GPKOW	GPKOW	6|6	4|8|5|4|5	-	6.0	0.958420617871	0.835263975852	0.0	0	0	na	na
FLAGLGALS8SHORT	FLAGLGALS8SHORT	GPKOW	GPKOW	5|6	4|8|5|4|5	-	5.5	0.945789091677	0.824255595405	0.0	0	0	na	na
FLAGLGALS8LONG	FLAGLGALS8LONG	TNPO3	TNPO3	7|9	6|9|4|0|5	-	8.0	1.25264926104	0.90194893986	0.0	0	0	na	na
FLAGLGALS8SHORT	FLAGLGALS8SHORT	TNPO3	TNPO3	9|9	6|9|4|0|5	-	9.0	1.49210765332	1.07436691014	0.0	0	0	na	na
FLAGLGALS8LONG	FLAGLGALS8LONG	TNPO1	TNPO1	32|31	23|23|25|25|21	-	31.5	1.08674346288	0.993726166259	0.0	0	0	na	na
FLAGLGALS8SHORT	FLAGLGALS8SHORT	TNPO1	TNPO1	29|31	23|23|25|25|21	-	30.0	1.11380203913	1.01846872618	0.0	0	0	na	na
FLAGLGALS8LONG	FLAGLGALS8LONG	POLDIP3	POLDIP3	11|9	3|5|15|12|8	-	10.0	1.01756713207	0.805163110754	0.0	0	0	na	na
FLAGLGALS8SHORT	FLAGLGALS8SHORT	POLDIP3	POLDIP3	11|10	3|5|15|12|8	-	10.5	1.14093989421	0.902783399198	0.0	0	0	na	na
FLAGLGALS8SHORT	FLAGLGALS8SHORT	POLDIP2	POLDIP2	3|2	0|3|3|1|2	-	2.5	1.21578129035	0.94070905255	0.0	0	0	na	na
FLAGLGALS8LONG	FLAGLGALS8LONG	SCPEP1	SCPEP1	1|0	0|1|0|1|1	-	0.5	0.842132826396	0.674027590318	0.0	0	0	na	na
FLAGLGALS8SHORT	FLAGLGALS8SHORT	SCPEP1	SCPEP1	1|1	0|1|0|1|1	-	1.0	1.19148625053	0.953643630994	0.0	0	0	na	na
FLAGLGALS8SHORT	FLAGLGALS8SHORT	MAPK1	MAPK1	1|2	2|2|1|1|1	-	1.5	0.916798525935	0.783753304486	0.0	0	0	na	na
FLAGLGALS8LONG	FLAGLGALS8LONG	ALDH18A1	ALDH18A1	36|37	24|34|40|35|32	-	36.5	0.923701567725	0.898101199057	0.0	0	0	na	na
FLAGLGALS8SHORT	FLAGLGALS8SHORT	ALDH18A1	ALDH18A1	32|34	24|34|40|35|32	-	33.0	0.900334640327	0.875381885539	0.0	0	0	na	na
FLAGLGALS8LONG	FLAGLGALS8LONG	DUSP3	DUSP3	0|1	0|0|0|0|0	-	0.5	1.36667803368	1.36667803368	0.0	0	0	na	na
FLAGLGALS8SHORT	FLAGLGALS8SHORT	DUSP3	DUSP3	1|0	0|0|0|0|0	-	0.5	1.38175466122	1.38175466122	0.0	0	0	na	na
FLAGLGALS8LONG	FLAGLGALS8LONG	NIFK	NIFK	1|1	1|0|3|3|0	-	1.0	0.785048289268	0.568031398689	0.0	0	0	na	na
FLAGLGALS8SHORT	FLAGLGALS8SHORT	NIFK	NIFK	2|0	1|0|3|3|0	-	1.0	0.716735066068	0.518602521187	0.0	0	0	na	na
FLAGLGALS8LONG	FLAGLGALS8LONG	OTULIN	OTULIN	1|1	0|1|0|0|1	-	1.0	1.31214400881	1.10175817165	0.0	0	0	na	na
FLAGLGALS8SHORT	FLAGLGALS8SHORT	OTULIN	OTULIN	1|1	0|1|0|0|1	-	1.0	1.35838765544	1.14058722945	0.0	0	0	na	na
FLAGLGALS8LONG	FLAGLGALS8LONG	FERMT2	FERMT2	1|1	0|0|1|1|1	-	1.0	1.17747663271	0.94974819085	0.0	0	0	na	na
FLAGLGALS8SHORT	FLAGLGALS8SHORT	FERMT2	FERMT2	1|1	0|0|1|1|1	-	1.0	1.21897422211	0.983219989237	0.0	0	0	na	na
FLAGLGALS8LONG	FLAGLGALS8LONG	COPS4	COPS4	18|15	5|9|16|12|11	-	16.5	1.30675090454	1.14427522736	0.0	0	0	na	na
FLAGLGALS8SHORT	FLAGLGALS8SHORT	COPS4	COPS4	15|16	5|9|16|12|11	-	15.5	1.32608912019	1.16120901408	0.0	0	0	na	na
FLAGLGALS8LONG	FLAGLGALS8LONG	MMTAG2	MMTAG2	1|0	0|0|1|2|0	-	0.5	0.869344588291	0.703398117092	0.0	0	0	na	na
FLAGLGALS8LONG	FLAGLGALS8LONG	THNSL1	THNSL1	1|1	0|2|1|0|1	-	1.0	1.05220356226	0.818711277522	0.0	0	0	na	na
FLAGLGALS8SHORT	FLAGLGALS8SHORT	THNSL1	THNSL1	1|1	0|2|1|0|1	-	1.0	1.0892861762	0.847564966407	0.0	0	0	na	na
FLAGLGALS8LONG	FLAGLGALS8LONG	BCAP31	BCAP31	6|6	9|9|4|2|6	-	6.0	0.79492551159	0.586090815291	0.0	0	0	na	na
FLAGLGALS8SHORT	FLAGLGALS8SHORT	BCAP31	BCAP31	9|6	9|9|4|2|6	-	7.5	1.00939930566	0.744220248795	0.0	0	0	na	na
FLAGLGALS8LONG	FLAGLGALS8LONG	VPS35	VPS35	33|31	26|32|24|18|29	-	32.0	0.994985840847	0.822066802039	0.0	0	0	na	na
FLAGLGALS8SHORT	FLAGLGALS8SHORT	VPS35	VPS35	26|26	26|32|24|18|29	-	26.0	0.876013032683	0.723770331957	0.0	0	0	na	na
FLAGLGALS8LONG	FLAGLGALS8LONG	YTHDF2	YTHDF2	0|1	0|0|1|1|1	-	0.5	0.875129649386	0.705876259601	0.0	0	0	na	na
FLAGLGALS8SHORT	FLAGLGALS8SHORT	YTHDF2	YTHDF2	0|1	0|0|1|1|1	-	0.5	0.882192950979	0.711573491905	0.0	0	0	na	na
FLAGLGALS8SHORT	FLAGLGALS8SHORT	GLB1	GLB1	1|1	0|0|2|0|0	-	1.0	1.45297167914	1.25490826331	0.0	0	0	na	na
FLAGLGALS8LONG	FLAGLGALS8LONG	SEPTIN2	SEPTIN2	8|6	5|5|11|6|6	-	7.0	0.903616867164	0.816416515387	0.0	0	0	na	na
FLAGLGALS8SHORT	FLAGLGALS8SHORT	SEPTIN2	SEPTIN2	6|7	5|5|11|6|6	-	6.5	0.909378838608	0.821622448144	0.0	0	0	na	na
FLAGLGALS8LONG	FLAGLGALS8LONG	SEPTIN7	SEPTIN7	5|4	1|2|5|3|2	-	4.5	1.37544103228	1.19565005605	0.0	0	0	na	na
FLAGLGALS8SHORT	FLAGLGALS8SHORT	SEPTIN7	SEPTIN7	2|4	1|2|5|3|2	-	3.0	1.04120069196	0.905099990833	0.0	0	0	na	na
FLAGLGALS8SHORT	FLAGLGALS8SHORT	SEPTIN9	SEPTIN9	2|2	0|1|2|2|3	-	2.0	1.11190049442	0.871084575255	0.0	0	0	na	na
FLAGLGALS8LONG	FLAGLGALS8LONG	TAB1	TAB1	19|14	2|9|18|17|14	-	16.5	1.18708772236	0.91079648652	0.0	0	0	na	na
FLAGLGALS8SHORT	FLAGLGALS8SHORT	TAB1	TAB1	18|15	2|9|18|17|14	-	16.5	1.2816345683	0.983337827379	0.0	0	0	na	na
FLAGLGALS8SHORT	FLAGLGALS8SHORT	TBC1D15	TBC1D15	2|1	0|2|3|1|1	-	1.5	1.0261046787	0.837115588548	0.0	0	0	na	na
FLAGLGALS8LONG	FLAGLGALS8LONG	KCTD2	KCTD2	8|6	0|5|11|10|6	-	7.0	0.989631231343	0.739313507018	0.0	0	0	na	na
FLAGLGALS8SHORT	FLAGLGALS8SHORT	KCTD2	KCTD2	8|7	0|5|11|10|6	-	7.5	1.12752632403	0.842329359132	0.0	0	0	na	na
FLAGLGALS8LONG	FLAGLGALS8LONG	KCTD5	KCTD5	16|13	10|13|26|25|16	-	14.5	0.701444176775	0.608916912602	0.0	0	0	na	na
FLAGLGALS8SHORT	FLAGLGALS8SHORT	KCTD5	KCTD5	15|15	10|13|26|25|16	-	15.0	0.779549758018	0.676719613033	0.0	0	0	na	na
FLAGLGALS8LONG	FLAGLGALS8LONG	ACSL3	ACSL3	9|9	6|9|8|1|3	-	9.0	1.311638398	0.969558532582	0.0	0	0	na	na
FLAGLGALS8SHORT	FLAGLGALS8SHORT	ACSL3	ACSL3	8|7	6|9|8|1|3	-	7.5	1.1914632593	0.880725488885	0.0	0	0	na	na
FLAGLGALS8LONG	FLAGLGALS8LONG	RPL32	RPL32	1|1	0|0|2|0|0	-	1.0	1.40350810472	1.21218736987	0.0	0	0	na	na
FLAGLGALS8LONG	FLAGLGALS8LONG	HSPA1B	HSPA1B	47|51	68|76|59|54|43	-	49.0	0.65807284417	0.55683169802	0.0	0	0	na	na
FLAGLGALS8SHORT	FLAGLGALS8SHORT	HSPA1B	HSPA1B	52|51	68|76|59|54|43	-	51.5	0.743763762503	0.629339506211	0.0	0	0	na	na
FLAGLGALS8LONG	FLAGLGALS8LONG	IKBKAP	IKBKAP	19|20	1|10|23|13|12	-	19.5	1.46502615831	1.12622679815	0.0	0	0	na	na
FLAGLGALS8SHORT	FLAGLGALS8SHORT	IKBKAP	IKBKAP	12|18	1|10|23|13|12	-	15.0	1.20748170659	0.928241621165	0.0	0	0	na	na
FLAGLGALS8LONG	FLAGLGALS8LONG	IDH3A	IDH3A	17|15	10|14|11|9|11	-	16.0	1.16595318363	1.01942663066	0.0	0	0	na	na
FLAGLGALS8SHORT	FLAGLGALS8SHORT	IDH3A	IDH3A	13|15	10|14|11|9|11	-	14.0	1.10351078818	0.964831436185	0.0	0	0	na	na
FLAGLGALS8LONG	FLAGLGALS8LONG	IDH3B	IDH3B	11|12	8|14|9|9|11	-	11.5	0.928487493784	0.808508505723	0.0	0	0	na	na
FLAGLGALS8SHORT	FLAGLGALS8SHORT	IDH3B	IDH3B	10|10	8|14|9|9|11	-	10.0	0.876043672316	0.762841465495	0.0	0	0	na	na
FLAGLGALS8LONG	FLAGLGALS8LONG	IDH3G	IDH3G	8|7	6|8|7|6|5	-	7.5	0.960789802515	0.866913347326	0.0	0	0	na	na
FLAGLGALS8SHORT	FLAGLGALS8SHORT	IDH3G	IDH3G	5|9	6|8|7|6|5	-	7.0	0.937245336685	0.845669354489	0.0	0	0	na	na
FLAGLGALS8LONG	FLAGLGALS8LONG	PLOD2	PLOD2	1|0	0|0|0|0|0	-	0.5	1.34548821827	1.34548821827	0.0	0	0	na	na
FLAGLGALS8LONG	FLAGLGALS8LONG	PLOD1	PLOD1	1|1	0|0|1|0|0	-	1.0	1.59195271122	1.46116227759	0.0	0	0	na	na
FLAGLGALS8SHORT	FLAGLGALS8SHORT	PLOD1	PLOD1	0|1	0|0|1|0|0	-	0.5	1.19272809423	1.09473685143	0.0	0	0	na	na
[truncated: 1,657 more rows]

## Sheet: SAINTexpress_HCIPs
bait	baitGene	PreyAccession	GeneID	prey	preyGene	Quant (SPC or Intensities)	User Controls (SPC or Intensities)	CRAP Controls (SPC)	Avg. SPC	FCA	FCB	SP	iRef	intAct	iRef-Evidence	intAct-Evidence
FLAGLGALS8SHORT	FLAGLGALS8SHORT	P13612	3676	ITGA4	ITGA4	5|5	0|0|0|0|0	-	5.0	5.51824739356	5.51824739356	1.0	0	0	na	na
FLAGLGALS8SHORT	FLAGLGALS8SHORT	P08648	3678	ITGA5	ITGA5	12|13	0|0|0|0|0	-	12.5	12.2870654735	12.2870654735	1.0	0	0	na	na
FLAGLGALS8LONG	FLAGLGALS8LONG	E9PG40	351	APP	APP	8|6	0|0|0|0|0	-	7.0	6.8149887384	6.8149887384	1.0	0	0	na	na
FLAGLGALS8SHORT	FLAGLGALS8SHORT	Q9Y639	27020	NPTN	NPTN	10|10	0|0|0|0|0	-	10.0	10.0364807206	10.0364807206	1.0	0	0	na	na
FLAGLGALS8LONG	FLAGLGALS8LONG	Q9UIQ6	4012	LNPEP	LNPEP	9|8	0|0|1|0|0	-	8.5	7.02617436824	6.44892330676	1.0	0	0	na	na
FLAGLGALS8SHORT	FLAGLGALS8SHORT	Q9UIQ6	4012	LNPEP	LNPEP	16|19	0|0|1|0|0	-	17.5	14.5084790391	13.3165025115	1.0	0	0	na	na
FLAGLGALS8LONG	FLAGLGALS8LONG	P51790	1182	CLCN3	CLCN3	9|6	0|0|0|0|0	-	7.5	7.1745190645	7.1745190645	1.0	0	0	na	na
FLAGLGALS8SHORT	FLAGLGALS8SHORT	P51790	1182	CLCN3	CLCN3	10|11	0|0|0|0|0	-	10.5	10.4783010949	10.4783010949	1.0	0	0	na	na
FLAGLGALS8LONG	FLAGLGALS8LONG	Q15758	6510	SLC1A5	SLC1A5	17|16	2|5|3|2|4	-	16.5	3.50519772393	2.99294047793	1.0	0	0	na	na
FLAGLGALS8LONG	FLAGLGALS8LONG	Q9NT99	94030	LRRC4B	LRRC4B	7|5	0|0|0|0|0	-	6.0	5.9685909257	5.9685909257	1.0	0	0	na	na
FLAGLGALS8SHORT	FLAGLGALS8SHORT	Q9NT99	94030	LRRC4B	LRRC4B	4|7	0|0|0|0|0	-	5.5	5.81271890351	5.81271890351	1.0	0	0	na	na
FLAGLGALS8SHORT	FLAGLGALS8SHORT	Q92542	23385	NCSTN	NCSTN	5|9	0|0|0|0|0	-	7.0	7.09752872193	7.09752872193	1.0	0	0	na	na
FLAGLGALS8SHORT	FLAGLGALS8SHORT	P55082	4238	MFAP3	MFAP3	6|8	0|0|0|0|0	-	7.0	7.26882444778	7.26882444778	1.0	0	0	na	na
FLAGLGALS8LONG	FLAGLGALS8LONG	O60279	26032	SUSD5	SUSD5	5|7	0|0|0|0|0	-	6.0	5.97821196035	5.97821196035	1.0	0	0	na	na
FLAGLGALS8SHORT	FLAGLGALS8SHORT	O60279	26032	SUSD5	SUSD5	5|6	0|0|0|0|0	-	5.5	5.95248008918	5.95248008918	1.0	0	0	na	na
FLAGLGALS8SHORT	FLAGLGALS8SHORT	Q9BY67	23705	CADM1	CADM1	5|13	0|0|0|0|0	-	9.0	8.38443639254	8.38443639254	1.0	0	0	na	na
FLAGLGALS8SHORT	FLAGLGALS8SHORT	P42892	1889	ECE1	ECE1	22|22	0|0|0|0|0	-	22.0	20.8802379567	20.8802379567	1.0	0	0	na	na
FLAGLGALS8LONG	FLAGLGALS8LONG	P33527	4363	ABCC1	ABCC1	18|18	0|0|0|0|0	-	18.0	16.0950177367	16.0950177367	1.0	0	0	na	na
FLAGLGALS8SHORT	FLAGLGALS8SHORT	P33527	4363	ABCC1	ABCC1	14|34	0|0|0|0|0	-	24.0	20.8075642665	20.8075642665	1.0	0	0	na	na
FLAGLGALS8SHORT	FLAGLGALS8SHORT	P20645	4074	M6PR	M6PR	5|8	0|0|0|0|0	-	6.5	6.73750317574	6.73750317574	1.0	0	0	na	na
FLAGLGALS8SHORT	FLAGLGALS8SHORT	Q9P2B2	5738	PTGFRN	PTGFRN	12|16	0|0|0|0|0	-	14.0	13.5300770173	13.5300770173	1.0	0	0	na	na
FLAGLGALS8LONG	FLAGLGALS8LONG	O75976	1362	CPD	CPD	14|10	0|0|0|0|0	-	12.0	10.9303926022	10.9303926022	1.0	0	0	na	na
FLAGLGALS8SHORT	FLAGLGALS8SHORT	O75976	1362	CPD	CPD	17|17	0|0|0|0|0	-	17.0	16.362005934	16.362005934	1.0	0	0	na	na
FLAGLGALS8LONG	FLAGLGALS8LONG	P05556	3688	ITGB1	ITGB1	9|6	0|0|0|0|0	-	7.5	7.1745190645	7.1745190645	1.0	0	0	na	na
FLAGLGALS8SHORT	FLAGLGALS8SHORT	P05556	3688	ITGB1	ITGB1	15|18	0|0|0|0|0	-	16.5	15.8518096638	15.8518096638	1.0	0	0	na	na
FLAGLGALS8LONG	FLAGLGALS8LONG	P13473	3920	LAMP2	LAMP2	5|5	0|0|0|0|0	-	5.0	5.1933814565	5.1933814565	1.0	0	0	na	na
FLAGLGALS8SHORT	FLAGLGALS8SHORT	P13473	3920	LAMP2	LAMP2	7|8	0|0|0|0|0	-	7.5	7.76386943876	7.76386943876	1.0	0	0	na	na
FLAGLGALS8SHORT	FLAGLGALS8SHORT	Q9BXP2	56996	SLC12A9	SLC12A9	8|10	0|0|0|0|0	-	9.0	9.08740439851	9.08740439851	1.0	0	0	na	na
FLAGLGALS8LONG	FLAGLGALS8LONG	O15439	10257	ABCC4	ABCC4	10|5	0|0|0|0|0	-	7.5	6.97161227169	6.97161227169	1.0	0	0	na	na
FLAGLGALS8SHORT	FLAGLGALS8SHORT	O15439	10257	ABCC4	ABCC4	2|14	0|0|0|0|0	-	8.0	6.18512553709	6.18512553709	0.87	0	0	na	na
FLAGLGALS8SHORT	FLAGLGALS8SHORT	Q7Z3C6	79065	ATG9A	ATG9A	9|8	0|0|0|0|0	-	8.5	8.66956678741	8.66956678741	1.0	0	0	na	na
FLAGLGALS8LONG	FLAGLGALS8LONG	O00214	3964	LGALS8	LGALS8	79|64	0|0|0|0|5	-	71.5	29.5549080785	22.02807753	1.0	0	0	na	na
FLAGLGALS8SHORT	FLAGLGALS8SHORT	O00214	3964	LGALS8	LGALS8	102|115	0|0|0|0|5	-	108.5	48.195752448	35.9216062768	1.0	0	0	na	na
FLAGLGALS8SHORT	FLAGLGALS8SHORT	Q13641	7162	TPBG	TPBG	4|4	0|0|0|0|0	-	4.0	4.61460036236	4.61460036236	0.99	0	0	na	na
FLAGLGALS8SHORT	FLAGLGALS8SHORT	Q15758	6510	SLC1A5	SLC1A5	14|19	2|5|3|2|4	-	16.5	3.72213438849	3.17817354483	0.99	0	0	na	na
FLAGLGALS8LONG	FLAGLGALS8LONG	P42892	1889	ECE1	ECE1	10|4	0|0|0|0|0	-	7.0	6.37992000141	6.37992000141	0.99	0	0	na	na
FLAGLGALS8SHORT	FLAGLGALS8SHORT	P11279	3916	LAMP1	LAMP1	4|4	0|0|0|0|0	-	4.0	4.61460036236	4.61460036236	0.99	0	0	na	na
FLAGLGALS8LONG	FLAGLGALS8LONG	Q7Z3C6	79065	ATG9A	ATG9A	4|4	0|0|0|0|0	-	4.0	4.35477817166	4.35477817166	0.99	0	0	na	na
FLAGLGALS8SHORT	FLAGLGALS8SHORT	E9PG40	351	APP	APP	3|8	0|0|0|0|0	-	5.5	5.52360655948	5.52360655948	0.97	0	0	na	na
FLAGLGALS8LONG	FLAGLGALS8LONG	Q9Y639	27020	NPTN	NPTN	8|3	0|0|0|0|0	-	5.5	5.19262842252	5.19262842252	0.97	0	0	na	na
FLAGLGALS8SHORT	FLAGLGALS8SHORT	Q9NPF0	51293	CD320	CD320	3|4	0|0|0|0|0	-	3.5	4.13750935076	4.13750935076	0.97	0	0	na	na
FLAGLGALS8LONG	FLAGLGALS8LONG	Q9NPF0	51293	CD320	CD320	3|2	0|0|0|0|0	-	2.5	3.06364930904	3.06364930904	0.81	0	0	na	na
FLAGLGALS8LONG	FLAGLGALS8LONG	Q9BY67	23705	CADM1	CADM1	9|3	0|0|0|0|0	-	6.0	5.46656979816	5.46656979816	0.97	0	0	na	na
FLAGLGALS8SHORT	FLAGLGALS8SHORT	P18433	5786	PTPRA	PTPRA	3|5	0|0|0|0|0	-	4.0	4.52402421266	4.52402421266	0.97	0	0	na	na
FLAGLGALS8LONG	FLAGLGALS8LONG	P55082	4238	MFAP3	MFAP3	5|3	0|0|0|0|0	-	4.0	4.26654469831	4.26654469831	0.96	0	0	na	na
FLAGLGALS8LONG	FLAGLGALS8LONG	Q08380	3959	LGALS3BP	LGALS3BP	5|3	0|0|0|0|0	-	4.0	4.26654469831	4.26654469831	0.96	0	0	na	na
FLAGLGALS8SHORT	FLAGLGALS8SHORT	P35613	682	BSG	BSG	10|14	0|0|3|2|0	-	12.0	6.29969967682	4.81688933972	0.96	0	0	na	na
FLAGLGALS8LONG	FLAGLGALS8LONG	P35613	682	BSG	BSG	9|8	0|0|3|2|0	-	8.5	4.36833654032	3.34012648108	0.77	0	0	na	na
FLAGLGALS8LONG	FLAGLGALS8LONG	P18433	5786	PTPRA	PTPRA	4|3	0|0|0|0|0	-	3.5	3.9093999845	3.9093999845	0.96	0	0	na	na
FLAGLGALS8SHORT	FLAGLGALS8SHORT	Q8IXH7	51497	NELFCD	NELFCD	4|3	0|0|0|0|1	-	3.5	3.41972696627	3.06472707654	0.96	0	0	na	na
FLAGLGALS8LONG	FLAGLGALS8LONG	Q9BXP2	56996	SLC12A9	SLC12A9	5|3	0|0|0|0|0	-	4.0	4.26654469831	4.26654469831	0.96	0	0	na	na
FLAGLGALS8SHORT	FLAGLGALS8SHORT	Q9NRA2	26503	SLC17A5	SLC17A5	3|3	0|0|0|0|0	-	3.0	3.7109530014	3.7109530014	0.95	0	0	na	na
FLAGLGALS8SHORT	FLAGLGALS8SHORT	Q08380	3959	LGALS3BP	LGALS3BP	3|3	0|0|0|0|0	-	3.0	3.7109530014	3.7109530014	0.95	0	0	na	na
FLAGLGALS8SHORT	FLAGLGALS8SHORT	Q15043	23516	SLC39A14	SLC39A14	3|2	0|0|0|0|0	-	2.5	3.22852299504	3.22852299504	0.84	0	0	na	na
FLAGLGALS8LONG	FLAGLGALS8LONG	Q15043	23516	SLC39A14	SLC39A14	3|3	0|0|0|0|0	-	3.0	3.51616450339	3.51616450339	0.93	0	0	na	na

## Sheet: Tab_SAINTexpress_HCIPs
Prey	SP_LGALS8Long	SP_LGALS8Short	Statut
ITGA4	0.0	1.0	Specific interactor for LGALS8 short
ITGA5	0.5	1.0	Specific interactor for LGALS8 short
APP	1.0	0.97	Common interactor
NPTN	0.97	1.0	Common interactor
LNPEP	1.0	1.0	Common interactor
CLCN3	1.0	1.0	Common interactor
SLC1A5	1.0	0.99	Common interactor
LRRC4B	1.0	1.0	Common interactor
NCSTN	0.34	1.0	Specific interactor for LGALS8 short
MFAP3	0.96	1.0	Common interactor
SUSD5	1.0	1.0	Common interactor
CADM1	0.97	1.0	Common interactor
ECE1	0.99	1.0	Common interactor
ABCC1	1.0	1.0	Common interactor
M6PR	0.34	1.0	Specific interactor for LGALS8 short
PTGFRN	0.0	1.0	Specific interactor for LGALS8 short
CPD	1.0	1.0	Common interactor
ITGB1	1.0	1.0	Common interactor
LAMP2	1.0	1.0	Common interactor
SLC12A9	0.96	1.0	Common interactor
ABCC4	1.0	0.87	Common interactor
ATG9A	0.99	1.0	Common interactor
CD320	0.81	0.97	Common interactor
PTPRA	0.96	0.97	Common interactor
LGALS3BP	0.96	0.95	Common interactor
BSG	0.77	0.96	Common interactor
NELFCD	0.65	0.96	Specific interactor for LGALS8 short
SLC17A5	0.0	0.95	Specific interactor for LGALS8 short
SLC39A14	0.93	0.84	Common interactor
LAMP1	0.0	0.99	Specific interactor for LGALS8 short
TPBG	0.0	0.99	Specific interactor for LGALS8 short
