# Supplementary material for: Galectin-8 modulates human osteoclast activity partly through isoform-specific interactions
Source: Life Sci Alliance. 2024 Feb 23;7(5):e202302348. doi: 10.26508/lsa.202302348 (PMC10895193; doi:10.26508/lsa.202302348)
Supplement: Supplemental Data 2. — GO terms and Kyoto Encyclopedia of Genes and Genomes pathways (complete data). [file LSA-2023-02348_Supplemental_Data_2.xlsx]

## Sheet: GO_CC_FlagLGALS8Short
ID	Description	GeneRatio	BgRatio	pvalue	p.adjust	qvalue	geneID	geneName	Count	-Log10(p-value)	-Log10(p.adjust)
GO:0005765 GO:0005765	lysosomal membrane	9/31	378/19520	4.818664e-09	3.541718e-07	1.166624e-07	4012/1182/23385/1889/4074/3920/3916/26503/23516	LNPEP/CLCN3/NCSTN/ECE1/M6PR/LAMP2/LAMP1/SLC17A5/SLC39A14	9	8.317073	6.450786
GO:0098852 GO:0098852	lytic vacuole membrane	9/31	378/19520	4.818664e-09	3.541718e-07	1.166624e-07	4012/1182/23385/1889/4074/3920/3916/26503/23516	LNPEP/CLCN3/NCSTN/ECE1/M6PR/LAMP2/LAMP1/SLC17A5/SLC39A14	9	8.317073	6.450786
GO:0005774 GO:0005774	vacuolar membrane	9/31	431/19520	1.504003e-08	7.369615e-07	2.427514e-07	4012/1182/23385/1889/4074/3920/3916/26503/23516	LNPEP/CLCN3/NCSTN/ECE1/M6PR/LAMP2/LAMP1/SLC17A5/SLC39A14	9	7.822751	6.132555
GO:0042470 GO:0042470	melanosome	5/31	106/19520	6.520111e-07	1.653095e-05	5.445210e-06	23385/3688/6510/3916/682	NCSTN/ITGB1/SLC1A5/LAMP1/BSG	5	6.185745	4.781702
GO:0048770 GO:0048770	pigment granule	5/31	106/19520	6.520111e-07	1.653095e-05	5.445210e-06	23385/3688/6510/3916/682	NCSTN/ITGB1/SLC1A5/LAMP1/BSG	5	6.185745	4.781702
GO:0098793 GO:0098793	presynapse	8/31	487/19520	6.747326e-07	1.653095e-05	5.445210e-06	27020/1182/94030/23385/7162/3916/351/26503	NPTN/CLCN3/LRRC4B/NCSTN/TPBG/LAMP1/APP/SLC17A5	8	6.170868	4.781702
GO:0009925 GO:0009925	basal plasma membrane	6/31	240/19520	1.847042e-06	3.878788e-05	1.277653e-05	23705/4363/10257/6510/682/23516	CADM1/ABCC1/ABCC4/SLC1A5/BSG/SLC39A14	6	5.733523	4.411304
GO:0031902 GO:0031902	late endosome membrane	5/31	140/19520	2.583123e-06	4.584494e-05	1.510109e-05	1182/3920/79065/3916/23516	CLCN3/LAMP2/ATG9A/LAMP1/SLC39A14	5	5.587855	4.338709
GO:0045178 GO:0045178	basal part of cell	6/31	258/19520	2.806833e-06	4.584494e-05	1.510109e-05	23705/4363/10257/6510/682/23516	CADM1/ABCC1/ABCC4/SLC1A5/BSG/SLC39A14	6	5.551783	4.338709
GO:0005770 GO:0005770	late endosome	6/31	275/19520	4.054346e-06	5.959889e-05	1.963157e-05	1182/4074/3920/79065/3916/23516	CLCN3/M6PR/LAMP2/ATG9A/LAMP1/SLC39A14	6	5.392079	4.224762
GO:0042827 GO:0042827	platelet dense granule	3/31	21/19520	4.730927e-06	6.322239e-05	2.082514e-05	3920/10257/3959	LAMP2/ABCC4/LGALS3BP	3	5.325054	4.199129
GO:0008021 GO:0008021	synaptic vesicle	5/31	197/19520	1.365934e-05	1.673269e-04	5.511662e-05	1182/23385/3916/351/26503	CLCN3/NCSTN/LAMP1/APP/SLC17A5	5	4.864570	3.776434
GO:0008305 GO:0008305	integrin complex	3/31	31/19520	1.581802e-05	1.788653e-04	5.891733e-05	3676/3678/3688	ITGA4/ITGA5/ITGB1	3	4.800848	3.747474
GO:0016323 GO:0016323	basolateral plasma membrane	5/31	211/19520	1.902069e-05	1.997172e-04	6.578584e-05	23705/4363/10257/682/23516	CADM1/ABCC1/ABCC4/BSG/SLC39A14	5	4.720774	3.699584
GO:0070382 GO:0070382	exocytic vesicle	5/31	215/19520	2.081903e-05	2.040265e-04	6.720528e-05	1182/23385/3916/351/26503	CLCN3/NCSTN/LAMP1/APP/SLC17A5	5	4.681540	3.690313
GO:0098636 GO:0098636	protein complex involved in cell adhesion	3/31	36/19520	2.499109e-05	2.296056e-04	7.563092e-05	3676/3678/3688	ITGA4/ITGA5/ITGB1	3	4.602215	3.639018
GO:0030133 GO:0030133	transport vesicle	6/31	402/19520	3.498083e-05	3.024813e-04	9.963581e-05	1182/23385/4074/3916/351/26503	CLCN3/NCSTN/M6PR/LAMP1/APP/SLC17A5	6	4.456170	3.519301
GO:0005925 GO:0005925	focal adhesion	6/31	416/19520	4.234950e-05	3.458543e-04	1.139226e-04	3676/3678/23385/3688/5786/682	ITGA4/ITGA5/NCSTN/ITGB1/PTPRA/BSG	6	4.373152	3.461107
GO:0030055 GO:0030055	cell-substrate junction	6/31	423/19520	4.647543e-05	3.556336e-04	1.171439e-04	3676/3678/23385/3688/5786/682	ITGA4/ITGA5/NCSTN/ITGB1/PTPRA/BSG	6	4.332777	3.448997
GO:0099699 GO:0099699	integral component of synaptic membrane	4/31	128/19520	4.838553e-05	3.556336e-04	1.171439e-04	27020/94030/23385/5786	NPTN/LRRC4B/NCSTN/PTPRA	4	4.315285	3.448997
GO:0042383 GO:0042383	sarcolemma	4/31	134/19520	5.785474e-05	4.049832e-04	1.333994e-04	23385/3688/3916/682	NCSTN/ITGB1/LAMP1/BSG	4	4.237661	3.392563
GO:0099240 GO:0099240	intrinsic component of synaptic membrane	4/31	140/19520	6.861135e-05	4.584485e-04	1.510106e-04	27020/94030/23385/5786	NPTN/LRRC4B/NCSTN/PTPRA	4	4.163604	3.338709
GO:0035577 GO:0035577	azurophil granule membrane	3/31	58/19520	1.054762e-04	6.451162e-04	2.124980e-04	23385/3920/3916	NCSTN/LAMP2/LAMP1	3	3.976845	3.190362
GO:0044754 GO:0044754	autolysosome	2/31	10/19520	1.089723e-04	6.451162e-04	2.124980e-04	3920/3916	LAMP2/LAMP1	2	3.962684	3.190362
GO:0030667 GO:0030667	secretory granule membrane	5/31	305/19520	1.097136e-04	6.451162e-04	2.124980e-04	23385/3920/10257/3916/682	NCSTN/LAMP2/ABCC4/LAMP1/BSG	5	3.959739	3.190362
GO:0055037 GO:0055037	recycling endosome	4/31	190/19520	2.227617e-04	1.259460e-03	4.148598e-04	1182/3688/79065/351	CLCN3/ITGB1/ATG9A/APP	4	3.652160	2.899816
GO:0005767 GO:0005767	secondary lysosome	2/31	16/19520	2.888714e-04	1.562478e-03	5.146722e-04	3920/3916	LAMP2/LAMP1	2	3.539295	2.806186
GO:0005769 GO:0005769	early endosome	5/31	378/19520	2.976148e-04	1.562478e-03	5.146722e-04	4012/1182/23385/351/23516	LNPEP/CLCN3/NCSTN/APP/SLC39A14	5	3.526345	2.806186
GO:0009897 GO:0009897	external side of plasma membrane	5/31	402/19520	3.948150e-04	2.001304e-03	6.592193e-04	3678/1182/1889/10257/3916	ITGA5/CLCN3/ECE1/ABCC4/LAMP1	5	3.403606	2.698687
GO:0032587 GO:0032587	ruffle membrane	3/31	95/19520	4.547150e-04	2.228103e-03	7.339259e-04	3678/1182/3688	ITGA5/CLCN3/ITGB1	3	3.342261	2.652065
GO:0005776 GO:0005776	autophagosome	3/31	98/19520	4.980529e-04	2.361735e-03	7.779433e-04	3920/79065/3916	LAMP2/ATG9A/LAMP1	3	3.302725	2.626769
GO:0097386 GO:0097386	glial cell projection	2/31	30/19520	1.032756e-03	4.690838e-03	1.545138e-03	3688/351	ITGB1/APP	2	2.986002	2.328750
GO:0150034 GO:0150034	distal axon	4/31	287/19520	1.053045e-03	4.690838e-03	1.545138e-03	3676/1182/7162/351	ITGA4/CLCN3/TPBG/APP	4	2.977553	2.328750
GO:0045335 GO:0045335	phagocytic vesicle	3/31	136/19520	1.289088e-03	5.529453e-03	1.821374e-03	1182/3920/3916	CLCN3/LAMP2/LAMP1	3	2.889717	2.257318
GO:0042734 GO:0042734	presynaptic membrane	3/31	137/19520	1.316536e-03	5.529453e-03	1.821374e-03	27020/94030/23385	NPTN/LRRC4B/NCSTN	3	2.880567	2.257318
GO:0031904 GO:0031904	endosome lumen	2/31	35/19520	1.405656e-03	5.739760e-03	1.890648e-03	4012/351	LNPEP/APP	2	2.852121	2.241106
GO:0045121 GO:0045121	membrane raft	4/31	323/19520	1.627301e-03	6.295084e-03	2.073569e-03	3688/3920/351/682	ITGB1/LAMP2/APP/BSG	4	2.788532	2.200998
GO:0098857 GO:0098857	membrane microdomain	4/31	323/19520	1.627301e-03	6.295084e-03	2.073569e-03	3688/3920/351/682	ITGB1/LAMP2/APP/BSG	4	2.788532	2.200998
GO:0000421 GO:0000421	autophagosome membrane	2/31	40/19520	1.833627e-03	6.722651e-03	2.214407e-03	3920/3916	LAMP2/LAMP1	2	2.736689	2.172459
GO:0005766 GO:0005766	primary lysosome	3/31	155/19520	1.875025e-03	6.722651e-03	2.214407e-03	23385/3920/3916	NCSTN/LAMP2/LAMP1	3	2.726993	2.172459
GO:0042582 GO:0042582	azurophil granule	3/31	155/19520	1.875025e-03	6.722651e-03	2.214407e-03	23385/3920/3916	NCSTN/LAMP2/LAMP1	3	2.726993	2.172459
GO:0099061 GO:0099061	integral component of postsynaptic density membrane	2/31	47/19520	2.523714e-03	8.647701e-03	2.848509e-03	27020/94030	NPTN/LRRC4B	2	2.597960	2.063099
GO:0031256 GO:0031256	leading edge membrane	3/31	173/19520	2.562494e-03	8.647701e-03	2.848509e-03	3678/1182/3688	ITGA5/CLCN3/ITGB1	3	2.591337	2.063099
GO:0097060 GO:0097060	synaptic membrane	4/31	368/19520	2.614861e-03	8.647701e-03	2.848509e-03	27020/94030/23385/5786	NPTN/LRRC4B/NCSTN/PTPRA	4	2.582551	2.063099
GO:0001726 GO:0001726	ruffle	3/31	175/19520	2.647255e-03	8.647701e-03	2.848509e-03	3678/1182/3688	ITGA5/CLCN3/ITGB1	3	2.577204	2.063099
GO:0099146 GO:0099146	intrinsic component of postsynaptic density membrane	2/31	50/19520	2.851441e-03	9.112214e-03	3.001517e-03	27020/94030	NPTN/LRRC4B	2	2.544936	2.040376

## Sheet: GO_MF_FlagLGALS8Short
ID	Description	GeneRatio	BgRatio	pvalue	p.adjust	qvalue	geneID	geneName	Count	-Log10(p-value)	-Log10(p.adjust)
GO:0022804 GO:0022804	active transmembrane transporter activity	8/30	301/18337	2.054279e-08	2.267453e-06	1.246046e-06	1182/4363/56996/10257/6510/51293/26503/23516	CLCN3/ABCC1/SLC12A9/ABCC4/SLC1A5/CD320/SLC17A5/SLC39A14	8	7.687341	5.644462
GO:0022853 GO:0022853	active ion transmembrane transporter activity	7/30	206/18337	3.334489e-08	2.267453e-06	1.246046e-06	1182/4363/56996/10257/51293/26503/23516	CLCN3/ABCC1/SLC12A9/ABCC4/CD320/SLC17A5/SLC39A14	7	7.476971	5.644462
GO:0001618 GO:0001618	virus receptor activity	5/30	76/18337	1.406408e-07	5.108037e-06	2.807048e-06	3678/3688/6510/3916/682	ITGA5/ITGB1/SLC1A5/LAMP1/BSG	5	6.851889	5.291746
GO:0140272 GO:0140272	exogenous protein binding	5/30	77/18337	1.502364e-07	5.108037e-06	2.807048e-06	3678/3688/6510/3916/682	ITGA5/ITGB1/SLC1A5/LAMP1/BSG	5	6.823225	5.291746
GO:0008509 GO:0008509	anion transmembrane transporter activity	8/30	459/18337	5.230138e-07	1.422598e-05	7.817680e-06	1182/4363/56996/10257/6510/51293/26503/23516	CLCN3/ABCC1/SLC12A9/ABCC4/SLC1A5/CD320/SLC17A5/SLC39A14	8	6.281487	4.846918
GO:0140359 GO:0140359	ABC-type transporter activity	3/30	22/18337	5.958922e-06	1.350689e-04	7.422517e-05	4363/10257/51293	ABCC1/ABCC4/CD320	3	5.224832	3.869445
GO:0015291 GO:0015291	secondary active transmembrane transporter activity	5/30	239/18337	3.939078e-05	7.653067e-04	4.205633e-04	1182/56996/6510/26503/23516	CLCN3/SLC12A9/SLC1A5/SLC17A5/SLC39A14	5	4.404605	3.116165
GO:0070851 GO:0070851	growth factor receptor binding	3/30	141/18337	7.859034e-05	1.254326e-03	6.892969e-04	3678/27020/23385/351	ITGA5/NPTN/NCSTN/APP	4	4.104631	2.901590
GO:0015293 GO:0015293	symporter activity	3/30	143/18337	8.300688e-05	1.254326e-03	6.892969e-04	56996/6510/26503/23516	SLC12A9/SLC1A5/SLC17A5/SLC39A14	4	4.080886	2.901590
GO:0042626 GO:0042626	ATPase-coupled transmembrane transporter activity	3/30	58/18337	1.147435e-04	1.418646e-03	7.795967e-04	4363/10257/51293	ABCC1/ABCC4/CD320	3	3.940272	2.848126
GO:0098631 GO:0098631	cell adhesion mediator activity	3/30	58/18337	1.147435e-04	1.418646e-03	7.795967e-04	27020/3688/682	NPTN/ITGB1/BSG	3	3.940272	2.848126
GO:0015399 GO:0015399	primary active transmembrane transporter activity	3/30	61/18337	1.333929e-04	1.511787e-03	8.307805e-04	4363/10257/51293	ABCC1/ABCC4/CD320	3	3.874867	2.820510
GO:0015562 GO:0015562	efflux transmembrane transporter activity	2/30	14/18337	2.326065e-04	2.433421e-03	1.337252e-03	4363/10257	ABCC1/ABCC4	2	3.633378	2.613783
GO:0015294 GO:0015294	solute:cation symporter activity	3/30	99/18337	5.574917e-04	5.310138e-03	2.918110e-03	56996/26503/23516	SLC12A9/SLC17A5/SLC39A14	3	3.253762	2.274894
GO:0015296 GO:0015296	anion:cation symporter activity	2/30	22/18337	5.856769e-04	5.310138e-03	2.918110e-03	56996/23516	SLC12A9/SLC39A14	2	3.232342	2.274894
GO:0001968 GO:0001968	fibronectin binding	2/30	28/18337	9.525524e-04	8.096696e-03	4.449423e-03	3676/3688	ITGA4/ITGB1	2	3.021111	2.091692
GO:0090482 GO:0090482	vitamin transmembrane transporter activity	2/30	29/18337	1.022073e-03	8.176581e-03	4.493322e-03	4363/51293	ABCC1/CD320	2	2.990518	2.087428
GO:0042910 GO:0042910	xenobiotic transmembrane transporter activity	2/30	30/18337	1.093966e-03	8.265517e-03	4.542196e-03	4363/10257	ABCC1/ABCC4	2	2.960996	2.082730
GO:0019956 GO:0019956	chemokine binding	2/30	33/18337	1.323807e-03	9.475668e-03	5.207217e-03	3676/3688	ITGA4/ITGB1	2	2.878175	2.023390

## Sheet: GO_BP_FlagLGALS8Short
ID	Description	GeneRatio	BgRatio	pvalue	p.adjust	qvalue	geneID	geneName	Count	-Log10(p-value)	-Log10(p.adjust)
GO:0033631 GO:0033631	cell-cell adhesion mediated by integrin	3/30	17/18862	2.431987e-06	0.0008893459	0.0005811692	3676/3678/3688	ITGA4/ITGA5/ITGB1	3	5.614039	3.050929
GO:0046718 GO:0046718	viral entry into host cell	5/30	140/18862	2.573580e-06	0.0008893459	0.0005811692	3678/3688/6510/3916/682	ITGA5/ITGB1/SLC1A5/LAMP1/BSG	5	5.589462	3.050929
GO:0098742 GO:0098742	cell-cell adhesion via plasma-membrane adhesion molecules	6/30	273/18862	3.858589e-06	0.0008893459	0.0005811692	3678/27020/94030/23705/3688/682	ITGA5/NPTN/LRRC4B/CADM1/ITGB1/BSG	6	5.413571	3.050929
GO:0044409 GO:0044409	entry into host	5/30	153/18862	3.979177e-06	0.0008893459	0.0005811692	3678/3688/6510/3916/682	ITGA5/ITGB1/SLC1A5/LAMP1/BSG	5	5.400207	3.050929
GO:0052126 GO:0052126	movement in host environment	5/30	175/18862	7.666166e-06	0.0013707104	0.0008957309	3678/3688/6510/3916/682	ITGA5/ITGB1/SLC1A5/LAMP1/BSG	5	5.115422	2.863054
GO:0051701 GO:0051701	biological process involved in interaction with host	5/30	219/18862	2.267240e-05	0.0029467368	0.0019256316	3678/3688/6510/3916/682	ITGA5/ITGB1/SLC1A5/LAMP1/BSG	5	4.644502	2.530659
GO:0007229 GO:0007229	integrin-mediated signaling pathway	4/30	106/18862	2.307288e-05	0.0029467368	0.0019256316	3676/3678/3688/5786	ITGA4/ITGA5/ITGB1/PTPRA	4	4.636898	2.530659
GO:0098657 GO:0098657	import into cell	5/30	230/18862	2.868018e-05	0.0031577431	0.0020635198	3676/3688/56996/6510/23516	ITGA4/ITGB1/SLC12A9/SLC1A5/SLC39A14	5	4.542418	2.500623
GO:0007611 GO:0007611	learning or memory	5/30	235/18862	3.178936e-05	0.0031577431	0.0020635198	3678/27020/23385/7162/351	ITGA5/NPTN/NCSTN/TPBG/APP	5	4.497718	2.500623
GO:1904646 GO:1904646	cellular response to amyloid-beta	3/30	41/18862	3.715524e-05	0.0033216787	0.0021706484	3676/4363/351	ITGA4/ABCC1/APP	3	4.429980	2.478642
GO:0034329 GO:0034329	cell junction assembly	6/30	425/18862	4.740252e-05	0.0033605786	0.0021960686	3678/27020/94030/7162/351/5786	ITGA5/NPTN/LRRC4B/TPBG/APP/PTPRA	6	4.324199	2.473586
GO:0002576 GO:0002576	platelet degranulation	4/30	128/18862	4.836036e-05	0.0033605786	0.0021960686	3920/10257/351/3959	LAMP2/ABCC4/APP/LGALS3BP	4	4.315510	2.473586
GO:1900271 GO:1900271	regulation of long-term synaptic potentiation	3/30	45/18862	4.924716e-05	0.0033605786	0.0021960686	27020/23385/351	NPTN/NCSTN/APP	3	4.307619	2.473586
GO:0008038 GO:0008038	neuron recognition	3/30	46/18862	5.262651e-05	0.0033605786	0.0021960686	27020/351/682	NPTN/APP/BSG	3	4.278795	2.473586
GO:0050890 GO:0050890	cognition	5/30	276/18862	6.831583e-05	0.0040124127	0.0026220288	3678/27020/23385/7162/351	ITGA5/NPTN/NCSTN/TPBG/APP	5	4.165479	2.396594
GO:1904645 GO:1904645	response to amyloid-beta	3/30	51/18862	7.181052e-05	0.0040124127	0.0026220288	3676/4363/351	ITGA4/ABCC1/APP	3	4.143812	2.396594
GO:0046942 GO:0046942	carboxylic acid transport	5/30	284/18862	7.819195e-05	0.0041119769	0.0026870919	4363/3688/10257/6510/26503	ABCC1/ITGB1/ABCC4/SLC1A5/SLC17A5	5	4.106838	2.385949
GO:0034113 GO:0034113	heterotypic cell-cell adhesion	3/30	60/18862	1.168666e-04	0.0055458703	0.0036241117	3676/3678/3688	ITGA4/ITGA5/ITGB1	3	3.932310	2.256030
GO:0098739 GO:0098739	import across plasma membrane	4/30	161/18862	1.178653e-04	0.0055458703	0.0036241117	3688/56996/6510/23516	ITGB1/SLC12A9/SLC1A5/SLC39A14	4	3.928614	2.256030
GO:0007156 GO:0007156	homophilic cell adhesion via plasma membrane adhesion molecules	4/30	167/18862	1.357263e-04	0.0060669635	0.0039646353	27020/23705/3688/682	NPTN/CADM1/ITGB1/BSG	4	3.867336	2.217029
GO:0007416 GO:0007416	synapse assembly	4/30	173/18862	1.554737e-04	0.0066187380	0.0043252085	27020/94030/7162/351	NPTN/LRRC4B/TPBG/APP	4	3.808343	2.179225
GO:0008306 GO:0008306	associative learning	3/30	68/18862	1.696918e-04	0.0068956597	0.0045061711	27020/7162/351	NPTN/TPBG/APP	3	3.770339	2.161424
GO:0098814 GO:0098814	spontaneous synaptic transmission	2/30	13/18862	1.886830e-04	0.0072420710	0.0047325438	3688/351	ITGB1/APP	2	3.724267	2.140137
GO:0033627 GO:0033627	cell adhesion mediated by integrin	3/30	72/18862	2.010757e-04	0.0072420710	0.0047325438	3676/3678/3688	ITGA4/ITGA5/ITGB1	3	3.696640	2.140137
GO:0019058 GO:0019058	viral life cycle	5/30	348/18862	2.025188e-04	0.0072420710	0.0047325438	3678/3688/6510/3916/682	ITGA5/ITGB1/SLC1A5/LAMP1/BSG	5	3.693535	2.140137
GO:1901888 GO:1901888	regulation of cell junction assembly	4/30	195/18862	2.459204e-04	0.0083934780	0.0054849645	94030/7162/351/5786	LRRC4B/TPBG/APP/PTPRA	4	3.609205	2.076058
GO:0023035 GO:0023035	CD40 signaling pathway	2/30	15/18862	2.534943e-04	0.0083934780	0.0054849645	3678/3688	ITGA5/ITGB1	2	3.596032	2.076058
GO:0015711 GO:0015711	organic anion transport	5/30	376/18862	2.896985e-04	0.0088830512	0.0058048904	4363/3688/10257/6510/26503	ABCC1/ITGB1/ABCC4/SLC1A5/SLC17A5	5	3.538054	2.051438
GO:0060291 GO:0060291	long-term synaptic potentiation	3/30	83/18862	3.061448e-04	0.0088830512	0.0058048904	27020/23385/351	NPTN/NCSTN/APP	3	3.514073	2.051438
GO:0070593 GO:0070593	dendrite self-avoidance	2/30	17/18862	3.276866e-04	0.0088830512	0.0058048904	27020/682	NPTN/BSG	2	3.484541	2.051438
GO:2000811 GO:2000811	negative regulation of anoikis	2/30	17/18862	3.276866e-04	0.0088830512	0.0058048904	3678/3688	ITGA5/ITGB1	2	3.484541	2.051438
GO:1901653 GO:1901653	cellular response to peptide	5/30	391/18862	3.468201e-04	0.0088830512	0.0058048904	3676/4363/351/5786/23516	ITGA4/ABCC1/APP/PTPRA/SLC39A14	5	3.459896	2.051438
GO:0150104 GO:0150104	transport across blood-brain barrier	3/30	87/18862	3.516615e-04	0.0088830512	0.0058048904	4363/10257/6510	ABCC1/ABCC4/SLC1A5	3	3.453875	2.051438
GO:0030198 GO:0030198	extracellular matrix organization	5/30	393/18862	3.550386e-04	0.0088830512	0.0058048904	3676/3678/3688/351/682	ITGA4/ITGA5/ITGB1/APP/BSG	5	3.449724	2.051438
GO:0043062 GO:0043062	extracellular structure organization	5/30	394/18862	3.592030e-04	0.0088830512	0.0058048904	3676/3678/3688/351/682	ITGA4/ITGA5/ITGB1/APP/BSG	5	3.444660	2.051438
GO:0010232 GO:0010232	vascular transport	3/30	88/18862	3.636832e-04	0.0088830512	0.0058048904	4363/10257/6510	ABCC1/ABCC4/SLC1A5	3	3.439277	2.051438
GO:0045229 GO:0045229	external encapsulating structure organization	5/30	396/18862	3.676431e-04	0.0088830512	0.0058048904	3676/3678/3688/351/682	ITGA4/ITGA5/ITGB1/APP/BSG	5	3.434574	2.051438
GO:0050804 GO:0050804	modulation of chemical synaptic transmission	5/30	405/18862	4.075027e-04	0.0094471923	0.0061735450	27020/23385/3688/351/5786	NPTN/NCSTN/ITGB1/APP/PTPRA	5	3.389870	2.024697
GO:0099177 GO:0099177	regulation of trans-synaptic signaling	5/30	406/18862	4.121258e-04	0.0094471923	0.0061735450	27020/23385/3688/351/5786	NPTN/NCSTN/ITGB1/APP/PTPRA	5	3.384970	2.024697

## Sheet: KEGG_pathway_FlagLGALS8Short
ID	Description	GeneRatio	BgRatio	pvalue	p.adjust	qvalue	geneID	geneName	Count	-Log10(p-value)	-Log10(p.adjust)
hsa04145 hsa04145	Phagosome	5/14	156/5894	2.010968e-05	0.0005429613	0.0002328489	3678/4074/3688/3920/3916	ITGA5/M6PR/ITGB1/LAMP2/LAMP1	5	4.696595	3.265231
hsa04142 hsa04142	Lysosome	4/14	121/5894	1.442886e-04	0.0019478962	0.0008353551	4074/3920/3916/26503	M6PR/LAMP2/LAMP1/SLC17A5	4	3.840768	2.710434
hsa05412 hsa05412	Arrhythmogenic right ventricular cardiomyopathy (ARVC)	3/14	74/5894	6.261874e-04	0.0049931686	0.0021413199	3676/3678/3688	ITGA4/ITGA5/ITGB1	3	3.203296	2.301624
hsa05410 hsa05410	Hypertrophic cardiomyopathy (HCM)	3/14	83/5894	8.763953e-04	0.0049931686	0.0021413199	3676/3678/3688	ITGA4/ITGA5/ITGB1	3	3.057300	2.301624
hsa04512 hsa04512	ECM-receptor interaction	3/14	85/5894	9.394598e-04	0.0049931686	0.0021413199	3676/3678/3688	ITGA4/ITGA5/ITGB1	3	3.027122	2.301624
hsa05414 hsa05414	Dilated cardiomyopathy	3/14	90/5894	1.109593e-03	0.0049931686	0.0021413199	3676/3678/3688	ITGA4/ITGA5/ITGB1	3	2.954836	2.301624

## Sheet: GO_CC_FlagLGALS8Long
ID	Description	GeneRatio	BgRatio	pvalue	p.adjust	qvalue	geneID	geneName	Count	-Log10(p-value)	-Log10(p.adjust)
GO:0009925 GO:0009925	basal plasma membrane	6/22	240/19520	2.053463e-07	2.152854e-05	9.593971e-06	6510/4363/10257/23705/682/23516	SLC1A5/ABCC1/ABCC4/CADM1/BSG/SLC39A14	6	6.687513	4.666985
GO:0045178 GO:0045178	basal part of cell	6/22	258/19520	3.142852e-07	2.152854e-05	9.593971e-06	6510/4363/10257/23705/682/23516	SLC1A5/ABCC1/ABCC4/CADM1/BSG/SLC39A14	6	6.502676	4.666985
GO:0042827 GO:0042827	platelet dense granule	3/22	21/19520	1.630953e-06	7.448020e-05	3.319133e-05	3920/10257/3959	LAMP2/ABCC4/LGALS3BP	3	5.787558	4.127959
GO:0016323 GO:0016323	basolateral plasma membrane	5/22	211/19520	3.190804e-06	1.092850e-04	4.870175e-05	4363/10257/23705/682/23516	ABCC1/ABCC4/CADM1/BSG/SLC39A14	5	5.496100	3.961439
GO:0031902 GO:0031902	late endosome membrane	4/22	140/19520	1.677027e-05	4.595055e-04	2.047739e-04	1182/3920/79065/23516	CLCN3/LAMP2/ATG9A/SLC39A14	4	4.775460	3.337709
GO:0005765 GO:0005765	lysosomal membrane	5/22	378/19520	5.322670e-05	9.496986e-04	4.232234e-04	4012/1182/3920/1889/23516	LNPEP/CLCN3/LAMP2/ECE1/SLC39A14	5	4.273870	3.022414
GO:0098852 GO:0098852	lytic vacuole membrane	5/22	378/19520	5.322670e-05	9.496986e-04	4.232234e-04	4012/1182/3920/1889/23516	LNPEP/CLCN3/LAMP2/ECE1/SLC39A14	5	4.273870	3.022414
GO:0055037 GO:0055037	recycling endosome	4/22	190/19520	5.545685e-05	9.496986e-04	4.232234e-04	351/1182/3688/79065	APP/CLCN3/ITGB1/ATG9A	4	4.256045	3.022414
GO:0005774 GO:0005774	vacuolar membrane	5/22	431/19520	9.899561e-05	1.506933e-03	6.715492e-04	4012/1182/3920/1889/23516	LNPEP/CLCN3/LAMP2/ECE1/SLC39A14	5	4.004384	2.821906
GO:0042470 GO:0042470	melanosome	3/22	106/19520	2.223401e-04	2.634985e-03	1.174254e-03	6510/3688/682	SLC1A5/ITGB1/BSG	3	3.652982	2.579222
GO:0048770 GO:0048770	pigment granule	3/22	106/19520	2.223401e-04	2.634985e-03	1.174254e-03	6510/3688/682	SLC1A5/ITGB1/BSG	3	3.652982	2.579222
GO:0005770 GO:0005770	late endosome	4/22	275/19520	2.308016e-04	2.634985e-03	1.174254e-03	1182/3920/79065/23516	CLCN3/LAMP2/ATG9A/SLC39A14	4	3.636761	2.579222
GO:0099699 GO:0099699	integral component of synaptic membrane	3/22	128/19520	3.871700e-04	3.884463e-03	1.731071e-03	94030/27020/5786	LRRC4B/NPTN/PTPRA	3	3.412098	2.410669
GO:0045121 GO:0045121	membrane raft	4/22	323/19520	4.253062e-04	3.884463e-03	1.731071e-03	351/3688/3920/682	APP/ITGB1/LAMP2/BSG	4	3.371298	2.410669
GO:0098857 GO:0098857	membrane microdomain	4/22	323/19520	4.253062e-04	3.884463e-03	1.731071e-03	351/3688/3920/682	APP/ITGB1/LAMP2/BSG	4	3.371298	2.410669
GO:0099240 GO:0099240	intrinsic component of synaptic membrane	3/22	140/19520	5.031960e-04	4.170239e-03	1.858424e-03	94030/27020/5786	LRRC4B/NPTN/PTPRA	3	3.298263	2.379839
GO:0097386 GO:0097386	glial cell projection	2/22	30/19520	5.174749e-04	4.170239e-03	1.858424e-03	351/3688	APP/ITGB1	2	3.286111	2.379839
GO:0031904 GO:0031904	endosome lumen	2/22	35/19520	7.053996e-04	5.368875e-03	2.392583e-03	351/4012	APP/LNPEP	2	3.151565	2.270117
GO:0005769 GO:0005769	early endosome	4/22	378/19520	7.679720e-04	5.537482e-03	2.467722e-03	351/4012/1182/23516	APP/LNPEP/CLCN3/SLC39A14	4	3.114655	2.256688
GO:0045177 GO:0045177	apical part of cell	4/22	414/19520	1.077446e-03	7.380508e-03	3.289047e-03	351/4363/10257/23516	APP/ABCC1/ABCC4/SLC39A14	4	2.967604	2.131914
GO:0099061 GO:0099061	integral component of postsynaptic density membrane	2/22	47/19520	1.271127e-03	8.292593e-03	3.695508e-03	94030/27020	LRRC4B/NPTN	2	2.895811	2.081310
GO:0099146 GO:0099146	intrinsic component of postsynaptic density membrane	2/22	50/19520	1.437511e-03	8.951771e-03	3.989264e-03	94030/27020	LRRC4B/NPTN	2	2.842389	2.048091

## Sheet: GO_MF_FlagLGALS8Long
ID	Description	GeneRatio	BgRatio	pvalue	p.adjust	qvalue	geneID	geneName	Count	-Log10(p-value)	-Log10(p.adjust)
GO:0022804 GO:0022804	active transmembrane transporter activity	7/22	301/18337	4.135470e-08	5.127982e-06	2.611876e-06	1182/6510/4363/10257/51293/56996/23516	CLCN3/SLC1A5/ABCC1/ABCC4/CD320/SLC12A9/SLC39A14	7	7.383475	5.290053
GO:0022853 GO:0022853	active ion transmembrane transporter activity	6/22	206/18337	1.200273e-07	7.441692e-06	3.790336e-06	1182/4363/10257/51293/56996/23516	CLCN3/ABCC1/ABCC4/CD320/SLC12A9/SLC39A14	6	6.920720	5.128328
GO:0008509 GO:0008509	anion transmembrane transporter activity	7/22	459/18337	7.243897e-07	2.994144e-05	1.525031e-05	1182/6510/4363/10257/51293/56996/23516	CLCN3/SLC1A5/ABCC1/ABCC4/CD320/SLC12A9/SLC39A14	7	6.140028	4.523727
GO:0140359 GO:0140359	ABC-type transporter activity	3/22	22/18337	2.274382e-06	7.050584e-05	3.591129e-05	4363/10257/51293	ABCC1/ABCC4/CD320	3	5.643137	4.151775
GO:0042626 GO:0042626	ATPase-coupled transmembrane transporter activity	3/22	58/18337	4.431283e-05	9.134457e-04	4.652525e-04	4363/10257/51293	ABCC1/ABCC4/CD320	3	4.353471	3.039317
GO:0098631 GO:0098631	cell adhesion mediator activity	3/22	58/18337	4.431283e-05	9.134457e-04	4.652525e-04	3688/27020/682	ITGB1/NPTN/BSG	3	4.353471	3.039317
GO:0015399 GO:0015399	primary active transmembrane transporter activity	3/22	61/18337	5.156548e-05	9.134457e-04	4.652525e-04	4363/10257/51293	ABCC1/ABCC4/CD320	3	4.287641	3.039317
GO:0001618 GO:0001618	virus receptor activity	3/22	76/18337	9.955663e-05	1.426169e-03	7.264017e-04	6510/3688/682	SLC1A5/ITGB1/BSG	3	4.001930	2.845829
GO:0140272 GO:0140272	exogenous protein binding	3/22	77/18337	1.035122e-04	1.426169e-03	7.264017e-04	6510/3688/682	SLC1A5/ITGB1/BSG	3	3.985008	2.845829
GO:0015562 GO:0015562	efflux transmembrane transporter activity	2/22	14/18337	1.239539e-04	1.537029e-03	7.828669e-04	4363/10257	ABCC1/ABCC4	2	3.906740	2.813318
GO:0015291 GO:0015291	secondary active transmembrane transporter activity	4/22	239/18337	1.711474e-04	1.929297e-03	9.826643e-04	1182/6510/56996/23516	CLCN3/SLC1A5/SLC12A9/SLC39A14	4	3.766630	2.714601
GO:0015296 GO:0015296	anion:cation symporter activity	2/22	22/18337	3.128278e-04	3.232554e-03	1.646462e-03	56996/23516	SLC12A9/SLC39A14	2	3.504695	2.490454
GO:0090482 GO:0090482	vitamin transmembrane transporter activity	2/22	29/18337	5.470291e-04	5.176717e-03	2.636698e-03	4363/51293	ABCC1/CD320	2	3.261990	2.285946
GO:0042910 GO:0042910	xenobiotic transmembrane transporter activity	2/22	30/18337	5.856769e-04	5.176717e-03	2.636698e-03	4363/10257	ABCC1/ABCC4	2	3.232342	2.285946
GO:0015293 GO:0015293	symporter activity	3/22	143/18337	6.415111e-04	5.176717e-03	2.636698e-03	6510/56996/23516	SLC1A5/SLC12A9/SLC39A14	3	3.192796	2.285946
GO:0015103 GO:0015103	inorganic anion transmembrane transporter activity	3/22	145/18337	6.679635e-04	5.176717e-03	2.636698e-03	1182/56996/23516	CLCN3/SLC12A9/SLC39A14	3	3.175247	2.285946
GO:0008237 GO:0008237	metallopeptidase activity	3/22	184/18337	1.330078e-03	9.701745e-03	4.941466e-03	4012/1362/1889	LNPEP/CPD/ECE1	3	2.876123	2.013150

## Sheet: GO_BP_FlagLGALS8Long
ID	Description	GeneRatio	BgRatio	pvalue	p.adjust	qvalue	geneID	geneName	Count	-Log10(p-value)	-Log10(p.adjust)
GO:0098742 GO:0098742	cell-cell adhesion via plasma-membrane adhesion molecules	5/21	273/18862	1.030508e-05	0.004124654	0.002744913	94030/3688/27020/23705/682	LRRC4B/ITGB1/NPTN/CADM1/BSG	5	4.986949	2.384612
GO:0002576 GO:0002576	platelet degranulation	4/21	128/18862	1.107290e-05	0.004124654	0.002744913	351/3920/10257/3959	APP/LAMP2/ABCC4/LGALS3BP	4	4.955739	2.384612
GO:0008038 GO:0008038	neuron recognition	3/21	46/18862	1.750690e-05	0.004347547	0.002893246	351/27020/682	APP/NPTN/BSG	3	4.756791	2.361756
GO:0098739 GO:0098739	import across plasma membrane	4/21	161/18862	2.732801e-05	0.004699618	0.003127545	6510/3688/56996/23516	SLC1A5/ITGB1/SLC12A9/SLC39A14	4	4.563392	2.327937
GO:0007156 GO:0007156	homophilic cell adhesion via plasma membrane adhesion molecules	4/21	167/18862	3.154106e-05	0.004699618	0.003127545	3688/27020/23705/682	ITGB1/NPTN/CADM1/BSG	4	4.501124	2.327937
GO:0098814 GO:0098814	spontaneous synaptic transmission	2/21	13/18862	9.140766e-05	0.009149257	0.006088732	351/3688	APP/ITGB1	2	4.039017	2.038614
GO:0098657 GO:0098657	import into cell	4/21	230/18862	1.095110e-04	0.009149257	0.006088732	6510/3688/56996/23516	SLC1A5/ITGB1/SLC12A9/SLC39A14	4	3.960542	2.038614
GO:0008037 GO:0008037	cell recognition	4/21	232/18862	1.132318e-04	0.009149257	0.006088732	351/27020/23705/682	APP/NPTN/CADM1/BSG	4	3.946031	2.038614
GO:0150104 GO:0150104	transport across blood-brain barrier	3/21	87/18862	1.187071e-04	0.009149257	0.006088732	6510/4363/10257	SLC1A5/ABCC1/ABCC4	3	3.925523	2.038614
GO:0010232 GO:0010232	vascular transport	3/21	88/18862	1.228088e-04	0.009149257	0.006088732	6510/4363/10257	SLC1A5/ABCC1/ABCC4	3	3.910770	2.038614
GO:0003018 GO:0003018	vascular process in circulatory system	4/21	245/18862	1.397002e-04	0.009461514	0.006296536	6510/4363/10257/1889	SLC1A5/ABCC1/ABCC4/ECE1	4	3.854803	2.024039
GO:0070593 GO:0070593	dendrite self-avoidance	2/21	17/18862	1.589500e-04	0.009868144	0.006567143	27020/682	NPTN/BSG	2	3.798740	2.005765

## Sheet: KEGG_pathway_FlagLGALS8Long
0 enriched terms found for pvalues adjusted by 'BH' with cutoff <0.01
